# Supplementary material for: Interplay between epigallocatechin-3-gallate and ionic strength during amyloid aggregation
Source: PeerJ. 2021 Oct 22;9:e12381. doi: 10.7717/peerj.12381 (PMC8544251; doi:10.7717/peerj.12381)
Supplement: Supplemental Information 3 [file peerj-09-12381-s003.xlsx]

## Sheet: Insulin
Time	100 mM	100 mM	100 mM	100 mM	100 mM	100 mM	100 mM E	100 mM E	100 mM E	100 mM E	100 mM E	100 mM E	200 mM	200 mM	200 mM	200 mM	200 mM	200 mM	200 mM E	200 mM E	200 mM E	200 mM E	200 mM E	200 mM E	300 mM	300 mM	300 mM	300 mM	300 mM	300 mM	300 mM E	300 mM E	300 mM E	300 mM E	300 mM E	300 mM E	400 mM	400 mM	400 mM	400 mM	400 mM	400 mM	400 mM E	400 mM E	400 mM E	400 mM E	400 mM E	400 mM E	500 mM
0	8739	9027	8661	8954	6875	6715	8744	8843	8747	6519	6572	6428	8762	6717	6680	6631	6410	6323	8809	8809	6273	6490	6183	6394	8960	9121	8885	8596	6980	7004	9165	8996	8526	6341	6557	6608	9216	9138	9294	8817	8934	8875	9063	9394	8823	6401	6733	6438	9212
5	6641	6825	6756	6799	5196	5088	6562	6782	6719	4908	4934	4971	6977	5089	5046	4967	5015	4943	6763	6706	4935	4863	4869	4843	6828	7163	7003	6766	5288	5423	7032	7320	6892	4974	5040	4975	7159	7195	7210	7209	7064	6897	7067	7196	6863	4914	4909	4876	6990
10	5970	5927	5845	6064	4339	4349	5910	5889	5910	4270	4329	4323	6062	4545	4325	4361	4334	4294	6076	6028	4320	4212	4202	4282	6071	6011	6237	5940	4648	4541	6122	6126	5994	4502	4413	4402	6221	6259	6280	6283	6240	6125	6023	6227	5993	4358	4300	4366	6157
15	5501	5544	5552	5652	4147	4118	5352	5590	5523	4034	4072	4036	5729	4072	4203	4140	4227	4172	5623	5597	3944	4067	4019	4070	5592	5823	5664	5667	4267	4256	5677	5661	5711	4089	4091	4235	5728	5761	5832	5952	5832	5638	5665	5997	5910	3917	4088	3988	5851
20	5392	5417	5326	5328	4115	3973	5261	5207	5257	3815	3975	3844	5560	3942	3816	3923	3857	3788	5459	5538	3861	3873	3865	3834	5462	5425	5468	5430	4086	4011	5306	5504	5399	3898	4006	3908	5557	5492	5573	5537	5405	5461	5329	5694	5205	3900	3991	3920	5504
25	5237	5332	5160	5190	3911	3885	5194	5165	5154	3712	3838	3606	5275	3906	3827	3823	3860	3773	5057	5264	3599	3838	3723	3849	5330	5429	5447	5337	4094	3898	5322	5343	5241	3936	3740	3866	5416	5212	5498	5486	5422	5404	5296	5492	5301	3757	3836	3900	5576
30	5231	5193	4984	4971	3793	3672	4961	5068	5118	3713	3797	3795	5122	3907	3760	3889	3732	3629	5201	5201	3679	3670	3655	3680	5265	5223	5108	5476	3897	3893	5180	5052	5140	3773	3764	3681	5233	5161	5396	5277	5200	5330	5222	5454	5122	3745	3873	3844	5291
35	5176	5157	5102	5191	3780	3843	4951	5111	5021	3648	3718	3618	5147	3889	3884	3853	3746	3574	5012	5092	3657	3706	3614	3804	5251	5205	5262	5198	3996	3777	5084	5201	5074	3658	3690	3767	5363	5048	5190	5392	5269	5192	5152	5441	5196	3679	3825	3744	5280
40	5131	5148	5152	4975	3902	3850	4868	5071	4951	3701	3746	3523	4930	3838	3678	3785	3702	3581	4989	5142	3632	3512	3492	3671	5168	5082	5001	5163	3860	3909	5029	5021	5064	3607	3615	3741	5038	5155	5246	5288	5221	5110	5211	5385	5090	3643	3693	3917	5204
45	5094	5130	5066	4945	3811	3790	4942	5078	5044	3584	3718	3541	4894	3831	3781	3693	3637	3553	5034	5252	3594	3615	3645	3652	5084	5112	5151	5238	3801	3721	5199	5245	5126	3647	3564	3572	5173	5018	5257	5257	5153	5167	5246	5411	4983	3692	3778	3708	5388
50	5029	5079	5008	4887	3856	3743	4913	5048	4936	3651	3692	3523	5004	3797	3804	3738	3652	3637	5003	5118	3607	3627	3494	3638	5075	5156	5136	5072	3900	3810	5094	5071	4943	3677	3591	3621	5250	5239	5219	5272	5174	5064	5237	5355	5063	3551	3756	3800	5375
55	5088	4974	4935	4933	3833	3706	4992	4965	4979	3621	3777	3436	4882	3723	3780	3776	3678	3606	5080	5254	3595	3770	3633	3728	5119	5182	5009	5149	3767	3766	4964	5140	4972	3648	3683	3483	5157	5276	5239	5052	5206	5203	4928	5146	5030	3594	3680	3552	5121
60	5066	5155	4998	4869	3862	3715	4894	4966	4953	3618	3618	3549	5026	3802	3757	3657	3560	3526	4880	5171	3659	3614	3602	3679	5241	5053	5071	5182	3883	3855	4978	4971	4941	3703	3677	3609	5056	5093	5008	5149	4964	4924	4993	5316	4921	3597	3685	3752	5156
65	5184	4996	5094	4915	3721	3706	4847	5018	4893	3563	3667	3520	4950	3837	3752	3779	3563	3524	4920	4994	3603	3677	3420	3732	5065	4973	4920	5109	3792	3682	4922	4983	4971	3564	3757	3625	5188	5075	5138	5016	5132	5144	5000	5199	4973	3540	3761	3858	5318
70	5032	5026	5009	4711	3847	3624	4846	4850	4817	3564	3560	3442	4965	3734	3778	3762	3593	3579	5021	5144	3569	3648	3561	3592	5111	4956	5014	5112	3846	3794	4931	4984	5005	3644	3491	3550	5218	5032	5272	5279	5045	5158	5074	5044	4878	3645	3800	3609	5066
75	5038	4924	4956	4742	3730	3774	4841	4795	4841	3611	3615	3433	4955	3665	3608	3728	3561	3629	5069	5067	3547	3656	3452	3652	5149	5056	5085	4967	3834	3796	4863	4960	4933	3506	3545	3533	5367	5086	5133	5281	5296	5155	4938	5283	4980	3504	3792	3811	5290
80	4963	5038	4993	4896	3829	3638	4845	4947	4790	3594	3637	3495	4907	3821	3764	3643	3556	3651	4867	5115	3565	3582	3454	3693	4915	5105	4910	5120	3838	3770	4842	4852	4809	3535	3502	3468	5215	5095	5131	5293	5248	5233	4970	5303	4950	3603	3825	3726	5198
85	4913	5023	4961	4935	3825	3639	4883	4869	4822	3663	3594	3484	4824	3704	3726	3606	3506	3490	4781	5084	3542	3511	3311	3677	5026	5208	5112	5145	3844	3748	4955	4777	4847	3627	3567	3602	5261	5224	5291	5540	5223	5518	4879	5263	4913	3535	3736	3738	5092
90	4974	4964	4925	4816	3829	3665	4755	5010	4772	3659	3633	3583	4876	3761	3768	3618	3386	3550	4944	5093	3497	3722	3456	3602	5118	5005	4991	5065	3878	3876	4930	4972	4982	3592	3565	3528	5552	5510	5529	6337	5607	5721	4920	5252	4856	3537	3784	3586	5289
95	5034	5016	4943	4807	3768	3854	4960	4868	4783	3518	3616	3434	4992	3605	3654	3782	3590	3552	4808	5172	3534	3586	3481	3753	5047	5007	4900	4951	3837	3697	4854	4911	4910	3614	3503	3600	5371	6568	6346	6795	7069	6435	4875	5279	4801	3591	3676	3899	5473
100	5013	5008	4943	4862	3740	3635	4830	4989	4829	3630	3611	3375	5022	3784	3735	3698	3574	3427	4929	5201	3649	3593	3539	3624	5086	4937	4977	5081	3757	3636	4934	4893	4788	3673	3542	3542	6030	7341	7347	7978	9208	7651	5007	5212	4901	3563	3717	3743	5612
105	4993	4905	4836	4775	3721	3717	4674	4973	4643	3493	3721	3386	5212	3740	3751	3613	3775	3510	4977	4844	3572	3642	3558	3759	5151	5052	4986	5037	3795	3681	4840	5055	4783	3555	3551	3553	7133	8986	9134	9164	12223	10634	4973	5116	4953	3561	3602	3651	5588
110	4836	5101	4792	4880	3710	3623	4801	4754	4711	3551	3689	3575	5404	3756	3812	3648	3868	3465	4951	4834	3518	3625	3496	3547	5338	4960	5070	5208	3878	3754	4892	4902	4860	3588	3500	3552	8437	11675	10605	10531	17035	14331	4829	5160	4865	3592	3665	3705	6141
115	4848	5109	4946	4849	3775	3810	4635	4988	4621	3564	3579	3498	5631	3766	3832	3667	3962	3477	4895	5149	3440	3606	3461	3647	5308	5031	4810	4988	3971	3716	4930	5004	4859	3528	3558	3555	11107	14505	15642	13489	29023	18855	4933	5086	4888	3539	3768	3698	7229
120	4973	4925	4920	4748	3717	3748	4749	4908	4738	3524	3713	3477	6042	3734	3726	3686	4643	3637	4801	5001	3477	3689	3421	3537	5371	4794	5123	5190	3881	3773	4884	4945	4834	3535	3496	3521	15694	20330	21556	16638	44477	29011	4884	5142	4949	3625	3679	3772	8890
125	4964	4952	4770	4903	3766	3838	4737	4836	4862	3565	3573	3523	6736	3734	3642	3789	5616	3918	4876	4942	3558	3578	3451	3569	5646	5113	5066	5088	3719	3803	4767	4970	4811	3515	3619	3485	19461	28689	27953	21136	68581	43093	5032	5097	4940	3440	3714	3628	11623
130	4951	4809	4729	4863	3635	3707	4824	4786	4655	3616	3587	3388	7212	3709	3634	3892	6946	3892	4831	4780	3586	3599	3474	3588	5747	5040	4877	4921	3661	3706	4754	4932	4832	3443	3594	3498	28500	43846	41323	26419	104477	64290	4921	5201	4935	3535	3711	3721	16826
135	4782	5000	4925	4624	3672	3750	4731	4724	4757	3603	3701	3544	8187	3607	3782	3834	9252	4369	4980	4935	3532	3552	3454	3626	5979	4965	4934	4909	3933	3793	4844	4835	4870	3554	3432	3483	44529	72685	69299	33256	145161	97256	4894	5065	4983	3502	3752	3742	22626
140	4943	4845	4748	4753	3766	3628	4686	4923	4800	3565	3640	3455	8699	3705	3620	4004	12445	5676	4877	5073	3467	3603	3383	3565	6162	5056	4882	4855	3889	3760	4713	4868	4821	3499	3638	3518	62925	100652	102142	39862	196283	142971	4859	5026	4914	3493	3829	3669	30278
145	4888	4870	4822	4850	3789	3762	4737	4779	4633	3612	3557	3409	9735	3828	3721	4288	18257	7649	4777	4974	3547	3527	3549	3627	6508	4870	4933	4986	3805	3716	4954	4969	4758	3460	3513	3467	93820	147545	142189	51787	252422	200768	4944	5010	5012	3578	3673	3729	41639
150	4950	4952	5027	4871	3738	3694	4665	4758	4733	3625	3700	3471	10825	5109	3703	4558	25885	9982	4791	5014	3410	3599	3577	3600	6885	4930	5020	5101	3853	3811	4879	4897	4754	3486	3573	3499	126068	194144	182512	57436	314999	266739	5072	5241	4935	3509	3654	3776	57397
155	4917	4909	4809	4858	3759	3717	4718	4885	4696	3584	3517	3517	11966	5588	3753	5463	35181	13923	4690	5090	3503	3687	3314	3653	7076	5046	5070	4883	3868	3862	4821	4787	4793	3450	3566	3504	167564	250211	229029	68739	375064	331922	4919	5201	4692	3558	3691	3784	77157
160	4823	4872	4929	4838	3752	3729	4640	4795	4710	3577	3630	3386	12830	5999	4050	6457	45285	20720	4881	4922	3619	3617	3516	3699	7514	4937	4859	5114	3780	3922	4828	4846	4823	3601	3522	3554	223038	316650	280619	83554	440002	399535	4980	5056	4981	3564	3772	3747	99694
165	4953	4778	4831	4804	3660	3676	4807	4746	4714	3572	3657	3368	14468	7108	4123	8173	56945	29181	4743	4823	3475	3633	3462	3580	7779	4903	4778	5184	3929	4073	4707	4839	4743	3459	3642	3590	273017	378667	328538	99294	506878	465319	4886	5134	4853	3568	3742	3740	132155
170	4783	4906	4837	4831	3760	3709	4738	4696	4652	3511	3752	3570	16258	8271	4601	10117	67531	40196	4800	5093	3450	3545	3369	3655	8290	5083	4864	5043	3765	4122	4714	4897	4701	3591	3531	3494	332100	441271	377903	118721	569291	530312	4968	5179	4867	3577	3625	3712	169638
175	4892	4808	4762	4853	3803	3691	4727	4776	4708	3512	3675	3601	18846	10502	5029	11585	78846	52289	4760	4917	3555	3530	3447	3603	9084	5080	5088	5070	4016	4373	4880	4892	4680	3627	3512	3426	387334	507260	427459	140219	627582	591387	4869	5107	4792	3609	3601	3805	218001
180	4826	5017	4771	4836	3787	3764	4691	4646	4592	3700	3584	3549	21546	11413	5577	15725	87707	65987	4905	4969	3598	3682	3553	3535	9409	4932	5150	5073	4072	4647	4825	4913	4709	3600	3592	3620	446881	575869	478217	163502	688781	654333	4891	5082	4632	3581	3676	3569	267012
185	4821	4878	4822	4835	3811	3690	4753	4792	4685	3459	3673	3537	24530	14189	6685	21615	95897	79702	4846	5085	3497	3535	3360	3639	9969	5034	5166	5254	4152	5387	4790	4801	4828	3614	3669	3458	498785	640111	526136	185603	739183	713252	4874	5062	4924	3597	3686	3669	321550
190	4784	4917	4767	4653	3685	3755	4755	4934	4726	3520	3608	3484	29921	17682	7938	27768	103412	90899	4822	4985	3538	3540	3538	3680	11204	5031	6400	5195	4398	6100	4811	4750	4814	3485	3530	3558	553050	700300	568131	216104	792998	774709	5043	5114	4961	3613	3751	3594	380728
195	4974	4892	4856	4768	3798	3841	4764	4843	4644	3621	3598	3444	36545	24652	9832	32620	109490	102614	4819	4920	3480	3478	3399	3583	11236	5355	6843	5524	5290	6802	4991	4764	4783	3558	3536	3604	599358	757867	609853	246649	840057	824102	4787	5086	4785	3631	3685	3636	451890
200	4901	4872	4791	4864	3843	3698	4782	4843	4658	3415	3486	3440	47721	33523	11924	42056	113717	112719	4910	5076	3498	3625	3555	3622	12397	5584	8837	5634	5672	8130	4794	4718	4842	3447	3511	3465	651357	816050	649993	277999	888153	877726	4790	5072	4878	3519	3798	3671	522669
205	4876	4770	4903	4730	3719	3671	4784	4783	4736	3644	3663	3454	66548	42065	15229	54875	117808	118106	4763	4995	3550	3540	3484	3544	12776	6410	10145	6195	5916	10511	4754	4945	4719	3525	3603	3560	696137	869373	693216	308379	928974	922450	4881	5088	4840	3551	3717	3633	594322
210	4944	4861	4773	4752	3732	3670	4800	4777	4674	3601	3666	3507	87195	54048	18939	65784	121335	123584	4781	4913	3524	3615	3488	3606	13971	6708	12048	7387	8971	13997	4710	4861	4760	3592	3447	3598	735225	915190	731335	343018	964842	969264	4909	5000	4846	3622	3702	3756	665893
215	5022	4982	4801	4725	3655	3700	4723	4812	4672	3599	3725	3549	113962	66304	23476	75879	123287	127850	5008	4926	3490	3575	3454	3496	14617	8091	13982	8703	10152	18304	4745	4766	4750	3576	3581	3508	775419	959956	767107	378162	1000710	1008130	4895	5084	4827	3502	3814	3614	735048
220	4922	4931	4803	4936	3824	3717	4631	4798	4635	3635	3644	3559	127822	80534	28634	85236	125733	131182	4777	5095	3647	3558	3542	3532	15568	9479	17877	11613	14329	22611	4975	4933	4759	3459	3614	3491	812883	1002550	796505	411437	1027870	1046200	4812	5056	4860	3550	3643	3721	799672
225	4671	4892	4832	4797	3714	3708	4598	4798	4759	3568	3721	3506	141056	91849	37636	97176	127176	134347	4801	4966	3607	3489	3518	3582	16850	11882	23064	13985	19871	29884	4900	4841	4881	3453	3589	3600	843919	1042810	826559	450866	1056150	1079270	4932	5109	4849	3582	3651	3772	867926
230	4810	4851	4822	4749	3834	3699	4725	4789	4660	3629	3667	3474	149148	102214	46202	107940	133116	136708	4694	4889	3551	3503	3493	3586	18254	14288	30122	21240	26318	37542	4881	4920	4839	3659	3533	3576	874914	1075430	855124	489231	1087060	1109770	4780	5019	4872	3532	3688	3735	935075
235	4923	4819	4812	4636	3833	3712	4639	4857	4728	3537	3666	3436	159672	111420	53447	118087	134166	138445	4692	4795	3507	3653	3534	3605	19832	19861	39647	28326	36193	52236	4794	4817	4807	3480	3375	3529	903534	1107110	878135	524825	1111050	1137440	5024	4975	4778	3575	3695	3654	991496
240	4865	4777	4820	4869	3717	3539	4762	4702	4696	3522	3628	3421	164655	121210	63775	128073	135456	140041	4753	4927	3536	3483	3449	3748	21799	25386	53443	40096	50013	66498	4721	4795	4743	3602	3551	3511	926095	1134780	900832	558768	1132200	1163750	4740	5105	4896	3570	3701	3710	1042830
245	4728	4789	4726	4878	3814	3768	4711	4845	4690	3574	3639	3460	169872	130572	72185	132347	136319	142425	4866	5070	3525	3593	3505	3558	22685	41148	74030	60719	64917	84480	4941	4800	4636	3431	3588	3455	952981	1163550	919857	595632	1147280	1185970	4857	5198	4780	3532	3715	3671	1091620
250	4922	4819	4809	4860	3787	3796	4684	4783	4745	3425	3628	3368	175111	140036	80963	137939	137257	143281	5002	4938	3467	3495	3404	3604	26434	59087	93728	81098	78434	109235	4941	4905	4819	3468	3603	3594	970929	1184750	939374	635430	1168910	1205090	4972	5092	4846	3630	3737	3691	1140140
255	4963	4810	5428	4946	3826	3743	4698	4905	4613	3494	3653	3350	179005	146920	89951	142682	137582	143124	4924	4884	3585	3591	3480	3585	31291	81909	126256	106419	96672	131265	4877	4787	4758	3536	3538	3676	992233	1209550	950497	670656	1179040	1224480	4902	5050	4853	3658	3789	3617	1179570
260	5116	4858	4937	5304	3815	3672	4696	4916	4664	3468	3602	3501	182163	152827	98497	147031	138970	144165	4879	5035	3504	3634	3441	3480	36893	116235	159732	141699	119514	155097	4680	4782	4676	3580	3546	3527	1010550	1224020	969032	703179	1191590	1245600	4834	4978	4911	3501	3691	3708	1219180
265	4914	4786	4860	5435	3851	3699	4674	4771	4742	3573	3741	3519	182834	158346	107474	149808	138348	147281	4882	5009	3567	3589	3515	3558	42444	156768	184766	170972	142861	183557	4784	4899	4859	3599	3469	3612	1024990	1244360	983444	736140	1200670	1258330	4927	5070	4787	3452	3661	3666	1253690
270	4885	4745	4896	6495	3866	3735	4776	4923	4779	3595	3824	3511	186245	163455	112968	152318	138983	147248	4751	4854	3655	3603	3410	3639	58257	200423	216036	200277	163999	211710	4746	4848	4782	3571	3525	3545	1039870	1262440	994622	766056	1216240	1269540	4826	4939	4806	3769	3633	3834	1282670
275	4839	4836	4923	5463	3861	3799	4815	4743	4716	3615	3548	3531	187898	166233	117531	155756	138964	148274	4706	4979	3581	3522	3488	3682	69594	247099	253719	227746	185738	236590	4712	4871	4715	3438	3688	3506	1052270	1274930	1004590	799235	1223860	1283160	4799	5046	4952	3531	3818	3527	1314260
280	5030	4796	4821	5606	3908	3844	4760	4787	4664	3647	3576	3375	188383	169801	123168	158223	138471	148282	4812	4846	3495	3425	3506	3644	87960	279746	287184	254797	210017	259355	4820	4800	4806	3597	3499	3571	1066510	1287910	1011510	826791	1233330	1295850	4852	5120	4870	3559	3720	3663	1334870
285	4862	4854	5079	5952	4042	3849	4773	4838	4694	3560	3574	3409	190382	174033	128202	159837	139739	149121	4893	4967	3570	3659	3537	3597	106805	318834	320963	273194	227391	282489	4697	4701	4702	3501	3483	3511	1076870	1298700	1021320	851835	1241540	1304160	4884	5064	4779	3556	3891	3684	1358360
290	4925	4766	5052	6380	4078	3896	4639	4743	4740	3587	3615	3641	190858	175339	132006	161230	139355	149818	4928	5079	3528	3681	3504	3712	140484	351467	350702	289217	249351	299877	4709	4792	4831	3621	3519	3641	1084470	1314170	1031770	880128	1246020	1314410	4747	5139	5253	3594	3616	3678	1378570
295	4858	4916	5168	7027	3921	3893	4677	4898	4735	3596	3456	3434	192076	176926	133244	161858	140136	149645	4797	5003	3538	3626	3518	3536	168230	378913	382393	306946	264978	320472	4711	4781	4660	3689	3489	3716	1092490	1325440	1039250	902715	1257920	1322860	4878	4938	6051	3530	3788	3646	1392530
300	4938	5020	5268	8451	4186	4043	4821	4785	4594	3612	3604	3549	192457	179508	137408	162266	140035	148777	4809	4871	3574	3517	3502	3680	198504	401078	410590	326081	282257	336563	4756	4701	4849	5084	3543	3713	1101940	1332300	1042760	924702	1259030	1330640	4810	5229	8493	3472	3780	3760	1412150
305	5049	5071	8527	9392	4236	4147	4644	4876	4727	3472	3557	3605	191351	180817	138218	163951	139072	148984	4927	4984	3669	3568	3515	3631	227009	423583	434516	337545	294363	349447	4733	4767	4811	8874	3549	3956	1109120	1337250	1050030	944192	1266730	1335830	4911	5143	13794	3607	3678	3587	1427320
310	4772	5027	8180	11441	4603	4379	4729	4739	4570	3637	3688	3460	193126	181567	140574	164305	140430	149172	4774	4945	3586	3629	3434	3634	259191	445652	457131	348218	313607	361594	4781	4744	4751	14074	4189	5083	1117760	1345480	1051930	962835	1272280	1340630	4853	4996	21546	3688	3722	3688	1441120
315	4866	5229	7915	13843	4719	4434	4811	4835	4680	3549	3651	3338	193721	181483	141827	165676	139920	148379	4866	4951	3558	3548	3428	3557	293162	464596	474696	357458	323897	376047	4779	4817	4775	17736	6510	9485	1120910	1353640	1058260	984468	1283510	1348070	4862	5049	34391	3592	3633	3844	1448450
320	4986	5236	10744	16407	5124	4864	4758	4740	4714	3612	3736	3549	192411	183290	143756	166075	140091	149043	4821	4944	3555	3593	3492	3567	317810	472457	490814	365429	333014	387266	4806	4768	4895	27758	11097	14565	1126980	1358600	1062100	999658	1277360	1353210	4867	5083	51252	3529	3633	3723	1459440
325	4918	5554	10297	19224	5381	5098	4749	4755	4673	3550	3726	3342	192714	183244	144926	165326	140507	150067	4846	4976	3584	3618	3381	3590	343182	490787	500136	372157	347249	396792	4675	4862	5191	39743	16953	18314	1130830	1361700	1065630	1011570	1279450	1356930	4936	4994	69816	3545	3738	3666	1464430
330	5075	6003	12074	22841	6467	5309	4643	4807	4664	3653	3681	3398	193422	183896	145595	165519	140045	148696	4920	4913	3506	3615	3533	3778	373003	501569	514890	377889	358154	402811	4725	4975	6109	52678	26356	42346	1137900	1366600	1069970	1025240	1287320	1356500	4920	4988	135118	3673	3641	3778	1473750
335	4936	6530	11216	25799	7204	5950	4634	4722	4570	3582	3574	3375	195090	183979	146543	167255	139363	149804	4827	4936	3608	3576	3536	3625	387661	511696	521509	384522	362563	405622	4801	4898	8745	66517	45679	42459	1140040	1375790	1070320	1040450	1294080	1361530	4742	5171	163740	3681	3775	3790	1479320
340	5131	7048	13106	28316	8673	6351	4690	4772	4658	3534	3633	3409	193226	184649	146760	167310	140592	149809	4837	4912	3599	3622	3415	3733	407711	517251	526368	386965	369291	411177	4738	4803	13705	84426	63987	61416	1143510	1374600	1071970	1053920	1292480	1367900	4788	5126	191081	3548	3696	3626	1480730
345	5213	7992	15555	31820	9603	7033	4740	4803	4735	3573	3665	3629	194470	184782	147275	167535	139993	149797	4833	4896	3519	3622	3498	3680	422860	528811	535839	391456	371652	415818	4781	4816	21094	97730	84884	87310	1148610	1379300	1074930	1065330	1299150	1370080	4848	5013	226936	3663	3688	3752	1491130
350	5355	9659	19607	35372	12083	7529	4778	4838	4685	3553	3761	3586	195055	187306	148170	167066	140095	149890	4903	4925	3591	3590	3553	3597	438037	534584	542295	398321	378217	415667	4639	4656	33708	98278	94152	100142	1148080	1389850	1078010	1072120	1299770	1373150	4823	5065	280524	3435	3762	3827	1489820
355	5442	11182	22331	37021	14000	8573	4787	4727	4569	3680	3628	3456	193355	186452	149107	166363	139609	149879	4877	4852	3598	3591	3506	3554	453446	538910	547631	402347	384304	420390	4786	4801	44822	143315	114112	88664	1151280	1387160	1079540	1080800	1294910	1378610	4931	5081	305513	3581	3799	3992	1494140
360	5584	13458	25430	38519	16696	16468	4698	4794	4736	3586	3648	3542	194795	186588	148473	168139	139108	149917	4875	5159	3461	3535	3607	3666	464309	542759	551016	403916	386447	422314	4842	4762	60904	265524	133866	108801	1156940	1392850	1082310	1092400	1310990	1379510	4894	5020	360024	3598	3781	4042	1499390
365	5868	16053	29188	40516	19368	18148	4817	4759	4591	3565	3696	3378	196083	188729	149283	168637	140837	150033	4752	5112	3600	3604	3529	3666	476156	541899	552695	407356	388166	424580	4710	4788	76958	281888	168300	121950	1157790	1395960	1082270	1098170	1304140	1380460	5056	5174	421236	3626	3663	5222	1498810
370	6288	18848	32243	42145	22069	20804	4763	4922	4547	3614	3726	3567	196102	187730	149008	168256	140074	149930	4841	4931	3459	3554	3573	3549	485082	547208	554974	408584	390418	426258	4854	4853	93826	303316	208202	157039	1160830	1395740	1084370	1106130	1308110	1383350	5339	5024	488467	3754	3711	7865	1502920
375	6786	22379	35183	43448	25314	22829	4854	4796	4694	3565	3650	3514	195090	188225	150360	167649	139853	150201	4970	4848	3595	3610	3623	3595	492534	554060	561716	411027	393489	429357	4617	4699	139753	331649	216937	177830	1160730	1399990	1085340	1112190	1302700	1388020	6214	5057	562849	3927	3676	12436	1507340
380	7771	25018	37223	44981	28015	25862	4771	4777	4736	3549	3676	3539	194720	188783	149486	168467	139882	150534	4920	4896	3536	3545	3469	3585	502429	553418	562631	414521	396055	427978	4784	4803	153911	359437	211751	229602	1165250	1404200	1086990	1116310	1306840	1387090	8465	5068	640248	5096	3661	24112	1504540
385	8508	28468	39920	45521	30496	28564	4711	4653	4519	3680	3772	3463	195824	188223	150717	167678	139509	149529	4800	4946	3645	3468	3555	3678	503439	556803	564432	412870	396792	429780	4809	4742	190301	410208	269523	232441	1163150	1404150	1085820	1121880	1314640	1388150	15220	5005	720663	7529	3724	34048	1509830
390	9423	31609	42021	47073	32564	31344	4782	4665	4749	3600	3670	3371	196568	189414	149777	168219	140105	149866	4859	4864	3547	3570	3660	3730	510235	557294	564664	417524	395427	431336	4778	4743	234052	403234	294240	240057	1166810	1405980	1087280	1131340	1312260	1391630	23935	5059	765920	11433	3742	50695	1508790
395	10178	34489	43618	47586	35098	33992	4827	4841	4601	3516	3557	3554	196475	190022	148772	168856	140264	149802	4867	5236	3630	3613	3555	3547	513839	562644	567517	419011	398839	432932	4837	4990	264692	426013	328811	450156	1167090	1408420	1087360	1133100	1313950	1391160	37972	5047	815149	16992	3756	61418	1510190
400	11808	37499	45314	48453	37208	36258	4739	4700	4777	3722	3649	3554	196370	190667	150782	167948	139812	150230	4904	5003	3583	3507	3499	3633	525180	561348	566480	424730	400150	433001	4760	4800	317619	431336	355602	480169	1166580	1409430	1088600	1140190	1315650	1391520	55586	5065	864664	23727	3773	75865	1510540
405	13370	39418	46845	49757	39379	39181	4676	4879	4658	3638	3607	3536	197637	191672	150104	168350	140791	150219	4896	5017	3540	3559	3529	3617	523024	565920	566616	425699	400081	432127	4686	4856	371912	428237	387102	492234	1168090	1413510	1087090	1142800	1324420	1397840	72185	5148	901883	34540	3683	99729	1512690
410	15125	41943	47917	50398	41144	41542	4744	4693	4655	3693	3621	3590	196820	190007	150943	167632	140254	150658	4852	4982	3559	3604	3502	3641	527937	567271	569687	428838	402374	435375	4806	4857	410358	437163	392930	506905	1171350	1412020	1090280	1145430	1318830	1403110	90767	5382	931786	46869	3692	110169	1512460
415	17749	44020	49445	50671	42219	43263	4843	4685	4782	3652	3596	3540	195568	190813	150576	168770	140634	150891	4814	5001	3550	3690	3461	3599	531527	569018	569018	428947	403275	432687	4876	4905	462098	462508	504490	540439	1170250	1417520	1088960	1151290	1318490	1396370	110442	5855	965974	61659	3688	135728	1517160
420	19559	46294	50788	51434	44289	45857	4722	4874	4819	3517	3596	3513	196872	191022	151321	169323	139781	150868	4872	5004	3549	3698	3488	3625	533860	566056	570328	429220	406114	435102	4864	4788	495318	442691	560925	547700	1170890	1417970	1089560	1154580	1316940	1397050	123767	6866	990173	72257	3780	189606	1514030
425	22309	48028	51890	51734	46047	48073	4703	4789	4726	3593	3691	3513	196364	191142	151121	167854	139161	150588	4946	4997	3536	3537	3478	3629	531131	571256	569277	428592	403357	435375	4871	4879	520663	453855	597556	545912	1173710	1418140	1088890	1156540	1319990	1397990	143048	8400	1006970	88214	3703	160208	1516760
430	25305	49179	52409	52041	47355	49329	4774	4703	4802	3578	3638	3634	197038	191228	152327	168192	139787	150869	4818	5071	3470	3557	3549	3623	534406	571461	574259	430994	402674	436317	4874	4920	558250	469851	574928	552176	1174830	1419200	1091660	1156980	1323170	1400550	162722	12669	1014540	99339	3721	188132	1517850
435	27898	51107	53039	52923	48180	51299	4778	4822	4706	3621	3569	3527	197701	190480	150910	169398	140372	151555	4815	4950	3546	3511	3496	3674	538009	566630	570656	432277	403643	435116	4887	4777	568145	495987	596151	554742	1172330	1423080	1088990	1162280	1322010	1401570	183989	20295	1033210	119949	3808	324976	1522660
440	31383	52410	53448	52886	48851	52563	4801	4843	4692	3548	3612	3405	197107	190632	151162	168484	140535	150547	4710	4944	3517	3516	3532	3624	541026	569878	571093	430967	405008	434707	4916	4891	595263	442554	596069	570233	1174820	1418700	1089830	1163290	1327000	1400560	211068	28464	1036560	142555	3880	322860	1522720
445	35309	53714	54156	53379	49316	53970	4744	4784	4800	3608	3593	3594	197059	190908	150025	168703	141136	151060	4817	4898	3756	3682	3558	3505	540398	571434	570342	431363	406823	437873	4714	4997	605991	492971	613525	562590	1175310	1425040	1092080	1168380	1325090	1400900	233383	36015	1041520	137564	4334	350730	1522710
450	36961	54200	54626	53719	50371	55910	4871	4862	4810	3750	3663	3535	196498	190324	151105	168870	140395	151599	4800	4875	3524	3580	3580	3572	542090	571816	573658	431349	404230	436263	4865	4873	621263	493012	606455	574791	1174830	1422900	1092440	1170080	1325290	1400720	243169	48462	1047810	153814	5114	374395	1521050
455	40649	55429	55298	53696	51186	56152	4735	4890	4684	3628	3523	3532	198887	190985	151706	168943	141375	151818	4850	5006	3582	3602	3562	3661	544929	570574	569318	434065	405077	436563	4914	4927	615190	500190	623501	578381	1175210	1429620	1088390	1169370	1329220	1404410	257267	59123	1057020	186760	7623	393708	1520920
460	42716	56224	55960	53465	51925	57471	4882	4725	4917	3486	3765	3583	198672	190822	151805	168647	140405	152015	4915	5015	3568	3457	3529	3739	542295	574477	568663	433137	409621	436713	4837	5122	621823	496505	634011	588453	1176350	1423940	1089930	1170250	1331420	1399900	266548	75524	1053800	206646	11932	389913	1524730
465	45102	56944	56222	54522	52894	58632	4651	4659	4569	3587	3708	3497	197714	191275	150347	168684	140535	151646	4956	4925	3533	3590	3611	3683	545912	574805	574218	432755	405759	436222	4821	6094	619735	511546	631226	586146	1174030	1424950	1090990	1172700	1331010	1400030	279718	90830	1062520	201112	18787	398744	1524020
470	47289	57625	56486	54199	52756	58544	4793	4884	4684	3582	3660	3677	198151	191525	151302	168847	142028	151573	4895	4867	3514	3603	3650	3636	548887	572771	574805	435102	406632	436686	4941	7359	622410	502825	655001	605349	1178900	1429060	1090040	1176030	1329830	1403820	296246	108006	1061510	213429	26877	439497	1523830
475	49019	58319	57183	54135	53045	60032	4784	4711	4590	3609	3754	3510	198834	190764	151516	169197	141883	151456	4899	4903	3660	3633	3958	3593	551726	589627	574696	433424	406619	436699	4807	10233	648095	495523	658195	602852	1177770	1424700	1089760	1174830	1328400	1405460	414644	123757	1071200	232373	39185	390337	1526740
480	50881	59096	57461	54545	53763	60138	4795	4702	4748	3658	3632	3335	199065	190381	151559	168450	141143	151867	4850	4988	3553	3642	4506	3672	550811	589804	573317	433738	408748	438392	4850	18047	646935	494567	646744	597010	1175970	1426380	1089980	1179390	1328620	1408690	359342	262863	1066070	239989	52815	458755	1525370
485	52835	58989	57747	54550	54413	61424	4749	4722	4776	3598	3767	3485	199681	191652	151384	168621	141695	150970	4933	4890	3580	3601	5505	3708	550074	591647	576511	435444	408775	437150	4967	25251	649269	484632	629097	605541	1177880	1428740	1092270	1177850	1333210	1406470	329916	292643	1071270	240480	74312	524116	1530460
490	54424	59959	58140	54387	54777	61904	4833	4751	4758	3579	3724	3456	197253	191130	150892	168925	141995	151284	4795	5003	3627	3550	7437	3626	552490	590104	574286	434911	408884	438405	4770	35497	664132	500163	686419	606578	1177000	1431500	1089640	1180010	1329230	1406260	347086	316991	1065910	269196	89690	511368	1529030
495	55787	60308	57992	54433	55568	62902	4709	4670	4796	3553	3659	3506	198909	189488	151182	168613	141837	151542	4905	4891	3559	3626	7954	3508	553173	591824	574450	434761	408284	435758	4773	38064	642991	490186	677425	601214	1174860	1430280	1086870	1181140	1333560	1404290	352272	331895	1074640	240971	104495	548082	1529400
500	57100	60621	58434	54922	55239	63127	4659	4721	4744	3640	3702	3482	198248	191218	152017	179188	142782	152140	4770	4906	3651	3563	10217	3656	555998	589640	571134	436918	408980	437000	4834	44553	676948	491551	639620	604640	1177690	1428520	1091200	1179810	1328970	1410700	368977	348983	1073430	245243	149887	546758	1529380
505	57951	61222	59712	55251	56011	63222	4719	4815	4684	3599	3697	3486	199124	191385	151635	178670	142303	152304	4790	4978	3628	3611	13727	3657	555302	592493	571666	434461	409567	436317	4785	61485	658700	512815	683390	603357	1175800	1429980	1090360	1181180	1333600	1405880	396451	373536	1076760	230421	182480	537832	1529970
510	59274	61997	58555	55153	56801	63633	4643	4710	4692	3544	3577	3450	198926	191935	151467	178185	142322	151578	4863	4948	3670	3587	17424	3753	553282	593394	569564	435689	409690	437505	4684	91227	662044	508366	671679	609171	1179170	1432050	1088920	1185070	1335420	1410250	368540	391851	1071310	246813	170531	536495	1527980
515	59602	62867	59907	55743	56076	64163	4837	4690	4758	3683	3604	3548	199553	192011	151605	178745	142536	151947	4892	4868	3621	3546	21182	3611	553637	593830	574245	436576	409853	436467	4908	103813	666630	516418	690186	614821	1177300	1432610	1091140	1184810	1339060	1404460	370451	409280	1074340	291510	180275	562317	1527010
520	60969	63201	59851	55081	55907	64628	4711	4913	4617	3596	3668	3533	198354	192040	152220	178014	147050	152425	4874	4916	3537	3563	28158	3665	559205	593325	573850	436699	409621	438037	4854	121063	654728	512610	666875	612856	1178120	1433270	1089140	1192580	1333220	1406650	377848	411819	1071800	281820	501187	560761	1531190
525	60815	63742	59554	55023	55540	64974	4880	4731	4613	3574	3535	3404	197893	192654	152563	178462	146466	152051	4702	4989	3630	3708	33545	3720	556789	590855	571816	437040	411559	436863	4810	145894	650429	526941	743250	617906	1176090	1432070	1090490	1187420	1334420	1409280	369755	427541	1075940	305281	476784	539006	1531840
530	61084	64853	60033	55153	56474	64687	4658	4903	4860	3627	3686	3421	198736	191450	152776	178470	146666	152251	4854	4852	3579	3625	48528	3606	558536	590951	572416	438405	411000	436672	4896	163091	677016	514275	753009	620908	1179270	1432960	1092440	1189740	1335120	1406970	381342	437723	1072950	187252	673372	612214	1533110
535	62416	64717	59951	55207	57204	64937	4758	4910	4725	3643	3655	3411	198857	191579	152582	178415	146855	152526	4739	4872	3503	3586	61173	3658	556844	590214	568390	437368	412433	438583	4929	180658	650047	511245	754960	618192	1178260	1432730	1088450	1192140	1331600	1404260	381984	442827	1072500	793912	713115	768513	1532280
540	63388	65533	60048	55870	57028	65666	4839	4699	4677	3527	3625	3379	198751						4761	4916	3613	3554	69478	3639	552640	593448	567626	439211	411396	437027	4799	223078	669837	520376	757281	631090	1177260	1432030	1086940	1192890	1334910	1408080	377425	462986	1075120	1010740	739210	678940	1536630
545	63090	70718	60228	55308	56826	65029	4876	4752	4767	3683	3683	3524							4921	5053	3761	3587	80431	3722	553514	595987	566930	435130	411245	437573	5013	224007	659983	496778	747236	627842	1178900	1433260	1091660	1191510	1334970	1406820	379800	472512	1074790	1027560	782148	678121	1537560
550	63563	68487	59801	55179	57494	65984	4699	4669	4786	3540	3675	3652							4961	4940	3473	3662	84806	3569	554333	597788	571420	437859	412897	436249	4887	220308	646035	529984	713238	624621	1178600	1433110	1088070	1196300	1335880	1408430	384632	485682	1072680	1021540	831977	718697	1538210
555	64181	68002	60592	55933	57280	66010	4797	4874	4660	3598	3694	3435							4969	4868	3610	3595	94291	3752	554346	593626	570205	439047	411191	436440	5093	240466	669714	524798	746499	619816	1175560	1432950	1087810	1196850	1336410	1406810	388371	483963	1072950	1029480	1064430	667025	1540100
560	65904	68327	61039	55179	57144	65999	4582	4811	4688	3604	3619	3485							4916	4986	3545	3537	115332	3590	559533	598116	569837	438774	411614	436495	5415	328224	668650	525699	771434	632755	1177140	1433550	1088700	1198430	1336220	1409140	383390	484577	1074900	985846	1070030	659887	1534150
565	64846	68627	60947	55524	57908	66337	4814	4782	4792	3674	3647	3489							4953	4931	3550	3538	117414	3620	557158	601623	569073	438760	411887	436058	6275	356762	667694	531486	761539	622123	1179160	1435440	1087850	1193350	1340370	1406030	355233	493380	1073220	968854	1071820	688794	1540820
570	65415	68716	61192	56011	58006	66572	4848	4754	4779	3631	3729	3508							4983	4889	3596	3652	143672	3602	554319	603452	567121	479759	411914	435184	8227	362221	671065	529507	899754	622464	1178600	1436750	1088360	1196660	1342060	1406710	366111	493708	1072420	1261550	1135290	671529	1543000
575	65351	67944	60856	55776	59731	70174	4709	4732	4715	3671	3603	3453							5047	4897	3595	3606	140087	3616	554906	599440	567326	479131	413416	436017	11157	383649	635785	524580	893598	627255	1179500	1435810	1088520	1197990	1336860	1411030	381902	499904	1069220	1264460	1237110	674505	1543590
580	65081	68277	60957	56490	59860	69069	4680	4555	4721	3628	3737	3446							5175	4924	3743	3700	155441	3631	555711	600177	568977	480223	414466	436085	13026	398444	660583	531226	920390	640589	1180690	1435730	1088540	1200490	1336560	1409200	374136	484536	1067680	1238530	1270060	655575	1545080
585	65887	68310	60782	56721	60461	70467	4672	4897	4586	3705	3712	3617							5461	4893	3539	3604	175750	3629	555138	600832	569114	479049	414234	434884	18402	427610	674327	526245	928701	625207	1178870	1433940	1084960	1199510	1341300	1407400	390801	511396	1068120	1255150	1266740	636276	1542470
590	66205	69098	60875	56120	60339	70388	4729	4764	4823	3573	3685	3595							6359	4969	3506	3621	163432	3653	552081	602442	567967	481370	413102	443796	24741	423092	630353	531936	914999	627446	1179080	1437890	1087850	1202500	1341570	1410960	377439	509867	1069910	1278340	1261230	682748	1544470
595	66218	69590	61451	55520	60750	70674	4746	4764	4622	3742	3693	3521							7281	4885	3588	3606	170299	3612	554455	602524	564664	479964	413511	434707	32044	443209	659069	526873	907287	629411	1178110	1437830	1088710	1199880	1343850	1406510	370206	499276	1071240	1262850	1264230	687620	1545430
600	66260	69178	61226	55793	61579	70841	4705	4801	4719	3636	3628	3474							9065	4994	3522	3570	190842	3594	558181	601896	565906	482134	414971	435921	36231	396028	671993	522833	916159	625276	1178870	1436180	1087770	1198850	1340770	1411460	375597	499249	1070960	1269960	1297910	674000
605	66522	69231	60848	55957	60446	71434	4898	4770	4672	3710	3705	3500							11816	4955	3526	3678	189150	3760	556407	599904	568172	479500	412433	434870	46900	389054	634543	524907	923938	633301	1175200	1438190	1087230	1202650	1338660	1412580	376593	506851	1069140	1272660	1315650	649692
610	66801	68988	61184	56279	60492	70632	4762	4845	4864	3769	3635	3551							15784	5006	3566	3620	213093	3740	553541	601733	566780	480005	414685	433683	55288	443346	643851	526327	902265	627173	1177900	1440710	1085870	1203640	1343260	1411850	378927	510017	1061540	1284100	1316470	661907
615	67292	69411	61550	56766	60779	71092	4712	4784	4734	3583	3701	3501							19953	4972	3599	3738	223975	3724	553882	601924	567435	481342	414248	435266	56063	414767	650552	525931	910590	625617	1178140	1438880	1085140	1202130	1345240	1410180	367367	517319	1066700	1279880	1312730	645393
620	67484	69713	62010	56168	60943	71804	4751	4802	4708	3610	3711	3424							30878	4952	3498	3698	199961	3671	554701	602333	564719	480087	415012	435294	77073	455015	657540	527023	911682	630380	1178120	1443090	1085790	1201620	1342990	1410780	361744	516555	1066190	1282370	1307640	676183
625	67317	68828	61917	56528	61288	71607	4805	4748	4774	3518	3670	3551							43715	4900	3561	3540	212747	3653	557049	599167	563463	481274	414371	434748	102435	438037	653678	532264	906550	628497	1178930	1437420	1085710	1203330	1342640	1410410	381124	511942	1064130	1280880	1314520	677521
630	67244	69433	61756	55897	61211	72099	4653	4806	4653	3650	3600	3360							53117	5015	3536	3620	212979	3592	556735	607711	567353	481547	414098	435880	119610	443592	667776	526736	929029	634502	1178370	1437680	1084260	1204480	1342200	1408990	387129	505895	1063370	1260050	1312090	677985
635	67270	72212	61408	56442	61280	72684	4716	4868	4743	3541	3687	3435							65101	4958	3626	3666	234748	3712	553759	604326	565551	480878	414112	438037	131874	417141	613634	532919	907861	631649	1177880	1439350	1084700	1202500	1343210	1405650	381725	514412	1063570	1244220	1340850	644765
640	68507	70039	61273	56598	60673	71423	4679	4833	4678	3724	3545	3495							73976	4866	3618	3463	256994	3646	556830	605923	564118	480455	415244	435908	160361	404967	658618	528087	927105	628633	1176910	1443920	1088030	1204800	1345010	1407710	357649	511914	1065800	1281670	1317130	668731
645	67924	70370	61748	56471	61149	71233	4825	4630	4644	3555	3635	3502							86466	4923	3554	3565	236795	3559	556653	602128	560570	480564	414794	433315	193762	429507	639811	526845	916896	630080	1175940	1438900	1086090	1207970	1342680	1411710	376839	511123	1062060	1279390	1345430	646512
650	68252	70326	61936	56173	60855	72069	4731	4763	4625	3649	3576	3513							99532	4829	3591	3585	271215	3559	557021	604476	566766	481916	413893	435266	166747	459655	645803	525999	887852	631786	1178940	1438280	1084730	1206550	1342130	1410190	378490	519735	1061650	1271570	1315150	656121
655	68147	70684	61627	56284	61035	72036	4721	4730	4744	3627	3594	3547							115473	4852	3570	3622	226504	3603	555111	605895	565224	480674	415722	433888	190300	415913	636126	525235	881533	640766	1175920	1439850	1084360	1203890	1347400	1410070	371529	516309	1064350	1295400	1379170	604476
660	68298	70427	62004	56461	61493	73007	4766	4896	4659	3740	3557	3480							131949	4908	3639	3645	243865	3686	556844	604476	561648	480851	415627	434516	203644	449515	642909	532059	913798	628988	1176210	1436300	1084020	1210630	1344780	1410040	341776	513197	1059040	1266930	1379040	680305
665	68034	70168	62099	56157	60837	72401	4712	4787	4753	3614	3682	3468							144789	4945	3585	3668	259860	3691	558222	603875	565251	481124	416022	436440	223897	454838	652818	531731	930298	635075	1177400	1438980	1082180	1207890	1344850	1409130	387812	520936	1063120	1273370	1360170	674300
670	68352	70033	62005	56783	62047	72279	4575	4746	4665	3616	3513	3485							162237	5071	3588	3713	290282	3654	554906	604858	564009	481916	416486	435403	238801	440521	646499	531868	913347	633506	1178390	1439780	1084920	1206960	1344400	1412060	376757	522860	1062840	1276660	1388670	657117
675	69329	70417	61414	56663	61381	72374	4578	4738	4715	3650	3681	3521							177069	4924	3544	3588	253800	3643	556858	604053	563163	479514	416186	435307	251412	466889	649665	527691	911177	631881	1177260	1440530	1086090	1211310	1343290	1411040	373426	512105	1056970	1285440	1358430	678449
680	68617	70518	62038	56665	61615	73220	4642	4796	4616	3535	3704	3499							191469	4906	3573	3693	271461	3722	553991	607083	565592	481342	418424	434980	265019	455370	658359	528974	899549	634611							386884	517046	1059740	1280390	1347000	683881
685	68647	70963	61921	56312	61684	72779	4770	4833	4758	3558	3643	3368							219994	5052	3605	3670	274368	3563	555056	603152	560925	480633	418970	434570	255534	457840	653828	517715	926913	633847							379595	501514	1058090	1263760	1372550	662453
690	68835	70217	62368	56237	62476	72052	4703	4929	4644	3558	3569	3520							246744	4878	3529	3530	285642	3584	557417	604804	559164	483048	418233	435662	288235	460283	648628	520963	912788	632127							379145	518998	1054460	1279600	1376800	671461
695	68998	70600	62388	56769	61966	72520	4878	4719	4727	3616	3690	3633							260297	5007	3624	3638	284905	3620	554578	605172	559724	479363	416759	435266	303957	440221	649528	530203	908598	648505							390910	519257	1058020	1281340	1378670	667667
700	68576	70160	63223	56600	62695	73203	4744	4921	4784	3549	3805	3564							278654	5032	3546	3720	250593	3648	558359	605636	563272	483567	418124	434611	302115	456748	664255	528551	895222	645379							386420	520281	1053280	1280730	1357900	671215
705	69875	70989	62234	56455	63712	72519	4795	4777	4790	3616	3649	3479							298430	5059	3634	3698	272771	3784	555343	604162	559683	492643	417428	433874	309539	449256	616118	527678	925153	633028							357936	513975	1058170	1284700	1372240	672416
710	69293	70967	62640	56530	63555	73253	4681	4860	4669	3638	3592	3471							313347	4880	3634	3586	294417	3536	557977	605117	560529	493557	417346	434993	325385	398239	655261	527732	913197	635334							381902	516841	1052160	1265630	1365670	660734
715	69406	70712	62583	56832	63064	73010	4858	4727	4718	3727	3700	3439							332346	5107	3545	3713	301364	3749							315640	404940	659437	531895	904954	637272							344329	515558	1055700	1283870	1332810	674586
720	68981	70346	62404	56330	63324	72817	4718	4833	4683	3664	3756	3524							342036	4951	3589	3636	261034	3588							331404	409553	647932	529070	920185	635403							384004	520813	1049310	1288150	1392120	674969
725	68810	70628	63037	56135	63321	72807	4576	4794	4788	3502	3611	3554							366753	5016	3592	3713	289408	3796							336413	420089	656557	526995	907670	632577							381806	520786	1055980	1284400	1374740	671707
730	68978	70989	62591	56719	63951	72809	4750	4951	4701	3548	3551	3423							372198	4924	3541	3646	316091	3600							367094	438064	612378	530175	907124								364419	509635	1055230	1281750	1356430	648041
735	69432	70690	62623	56540	63539	72062	4706	4907	4739	3623	3538	3432							385178	5082	3643	3584	305923	3736							432346	434420	619776	525508	892193								373795	520376	1049620	1281020	1359400	643360
740	69491	70871	62553	56453	63225	73016	4773	4717	4828	3604	3719	3572							391865	5042	3723	3663	308830	3639							394936	438678	637709	513852	915695								375433	524293	1050160	1293110	1374100	662330
745	69644	70841	62419	56800	63954	72912	4799	4845	4771	3626	3679	3474							405868	5111	3559	3608	307820	3693							406428	453732	641176	492629	924894								383130	523829	1047000	1283550	1443180	653746
750	69541	70349	62681	56465	64225	73575	4700	4700	4783	3608	3760	3480							414835	5344	3522	3751	285300	3613							379459	453118	630489	490432	928169								359000	523269	1052630	1281920	1416880	645311
755	69879	70543	62692	56124	64275	73343	4797	4960	4726	3548	3746	3532							414958	5795	3608	3662	300545	3685							401746	447263	642022	505786	919707								385218	525794	1045840	1281190	1404180	669700
760	69993	70557	62765	56886	63809	73044	4779	4821	4648	3635	3738	3553							427978	6201	3624	3555	301774	3720							402374	442322	650402	515053	929343								383362	509976	1051580	1285270	1405940	676797
765	70320	70677	62983	56703	63236	73081	4698	4776	4677	3605	3677	3552							427337	6984	3551	3684	306510	3718							370601	423570	636140		899822								382844	511505	1050700	1265390	1390990	659410
770	69872	71119	63012	56777	63658	73542	4840	4699	4751	3614	3668	3590							438856	7922	3572	3772	305732	3719							409321	447604	620021		927173								379104	521550	1049830	1277750	1418590	672703
775	70271	71259	63107	56687	64095	73594	4819	4868	4730	3583	3606	3474							443401	9120	3666	3595	304558	3757							422505	409922	645775		934010								370478	523597	1050530	1281750	1383760	654442
780	69719	70548	62875	57206	64140	73996	4792	4794	4764	3741	3710	3533							453418	10027	3672	3614	302988	3823							421140	426750	653391		922901									516677	1052500	1292040	1428810	649692
785	70191	71125	62708	56758	63479	72932	4761	4877	4656	3582	3564	3485							448437	11923	3531	3675	316050	3733							421509	443837	663450		902879									523693		1296120	1339950	654019
790	70625	70745	62966	56533	63921	73399	4814	4745	4968	3686	3655	3579							459806	13112	3563	3662	313634	3802							420362	413006	642650		932905									519079		1274530	1356310	690364
795	69855	70940	62867	56733	64270	73291	4758	4832	4728	3589	3644	3463							457444	15561	3656	3669	305254	3954							420362	469482	662986		926559									518479		1282070	1416450	634966
800	70643	71137	63462	56997	63498	73652	4635	4905	4699	3570	3664	3578							449624	17279	3594	3626	302784	4094							429261	464228	635553		926245									526108		1278090	1418930	651098
805	70844	70782	63687	56997	63630	73278	4794	4875	4769	3667	3715	3470							461785	21422	3644	3555	313470	4609							426477	424689	629998		918411									509389		1278820	1379310	628920
810	70196	71344	62698	56449	64028	73900	4837	4759	4764	3657	3640	3431							459355	24008	3755	3562	315831	5027							428005	436508	646089		912706									510317		1272210	1400890	672908
815	70806	70901	63224	56816	64498	73491	4787	4709	4766	3803	3753	3580							461962	27944	3775	3706	317455	6350							436276	455465			925549									509171		1287980	1334680	676429
820	71185	70808	63394	57094	63918	73276	4776	4730	4697	3609	3632	3605							467762	32816	3650	3670	316759	7130							436399	444888			931745									515695		1271520	1351430	679827
825	70987	70704	62984	57217	63720	74901	4775	4809	4893	3620	3790	3511							468540	37625	3534	3839	307601	8975							393435	403111			937204									518124		1291030	1363100	692834
830	71242	71138	63317	56696	64161	74285	4678	4915	4677	3521	3587	3542							470574	45453	3626	3690	317333	10711							429739	456448			925863									509157		1292620	1355060	684795
835	70011	70494	68216	56787	63840	73512	4736	4741	4746	3567	3709	3450							458809	49905	3623	3676	303411	12744							429548	398689			932550									517155		1281360	1380500	657281
840	70203	71227	63917	56743	63559	74405	4792	4820	4622	3705	3642	3576							490023	80268	3565	3673	317387	16325							440807				930107									514671		1283730	1330130
845	70363	70685	63538	57300	63998	73806	4655	4879	4747	3662	3664	3541							463395	86694	3643	3543	301392	17447							437518				928606									517469		1296150	1348550
850	70505	70905	63591	57130	64226	74298	4770	4870	4828	3560	3633	3608							449037	93598	3651	3669	305186	21302							427446				927691									509185		1270560	1333310
855	70461	70734	63147	56991	63905	74178	4687	4882	4809	3697	3657	3591							463504	107788	3603	3657	326845	24667							407833				921318									508202		1303060	1358950
860	70509	71155	63435	56576	63778	73045	4807	4783	4861	3662	3699	3544							469004	112901	3703	3666	319625	28929							408106				945898									513798		1287350	1370370
865	70256	70692	63213	57407	64096	73509	4898	4758	4576	3602	3601	3490							473140	126395	3810	3656	319707	31282							414084				939142									519448		1283290	1358860
870							4757	4833	4604	3671	3729	3684							458386	136864	3792	3625	320731	39506							402715				938241									515981		1293690	1362600
875							4775	4885	4731	3604	3666	3507							473113	152351	3908	3483	300545	47417							426340				938119									517210		1288410	1349970
880							4605	4752	4766	3611	3637	3540							466111	173306	4019	3643	319325	60772							433724				924443									519393		1284100	1387400
885							4783	4724	4624	3613	3730	3583							460952	191797	4593	3707	311505	66574							416159				949023									511600		1285810	1358880
890							4646	4849	4749	3608	3614	3540							468854	198007	5319	3654	321045	79498							427964				936249									505213			1354740
895							4904	4848	4787	3644	3729	3608							470697	219298	6518	3710	313347	90037							385710													518124			1391730
900							4665	4866	4636	3526	3742	3628							452941	217483	7473	3669	328469	102680							374996													516800			1390050
905							4768	4749	4773	3543	3658	3484							458250	232700	9773	3710	311150	121529							397283													515722			1315800
910							4749	4736	4734	3784	3671	3482							464337	241544	12404	3575	331008	138218							410495																1350700
915							4862	4687	4714	3649	3675	3612							474819	250457	14347	3771	322601	149976							418042																1363110
920							4707	4856	4701	3739	3636	3596							462958	261880	16791	3736	325057	164156							373222																1322120
925							4765	4803	4851	3537	3568	3664							453582	272403	20616	3581	320908	172335							400327																1337740
930							4741	4772	4849	3667	3685	3530							456284	282148	22250	3667	318411	168794							376975																1350960
935							4752	4816	4643	3689	3749	3563							481847	286570	32130	3695	319257	216732							374000																1359520
940							4662	4843	4831	3631	3766	3507							455029	296492	33549	3631	320117	200707							376729																1316130
945							4826	4814	4685	3652	3642	3536							466998	302866	42056	3591	325699	218807							411464																1314550
950							4781	4833	4829	3553	3663	3591							467339	308352	49746	3710	332332	218875							369537																1336340
955							4753	4902	4842	3671	3615	3610							478517	312597	53724	3817	328019	233656							399658																1318670
960							4817	4830	4702	3516	3661	3432							447741	316213	80873	3661	325713	243332							358632																1373100
965							4651	4704	4895	3617	3779	3469							461839	318670	80058	3558	326750	238119							387143																1367050
970							4838	4785	4767	3734	3619	3574							465497	319312	91149	3802	322765	256885							410590																1317160
975							4810	4849	4715	3757	3669	3502							460379	327951	114934	3705	324484	246567							415449																1307870
980							4646	4927	4825	3700	3702	3614							452872	328005	113810	3642	334816	266493							388289																1310520
985							4689	4879	4939	3569	3664	3608							468063	334488	114473	3717	319735	266207							410126																1365440
990							4754	4852	4790	3576	3775	3445							450443	334761	139196	3597	299590	252449							410713																1300720
995							4853	4790	4711	3711	3824	3658							468540	338201	153121	3651	305390	279090							417387
1000							4824	4715	4892	3736	3636	3556							464774	342459	142090	3784	316323	299153							437559
1005							4873	4862	4948	3776	3676	3622							472949	343742	190282	3729	317414	296574							387116
1010							4765	4770	4915	3768	3644	3474							462986	344001	405677	3652	319994	290541							429534
1015							4748	4930	5105	3683	3866	3622							470465	347645	400614	3654	322341	301746							419039
1020							4701	4711	5171	3713	3818	3569							464637	351467	424129	3809	327064	308120							403207
1025							4851	4802	5440	3650	3716	3487							465620	352040	463859	3833	330312	325399							396396
1030							4858	4892	5605	3744	3782	3572							494663	350579	467080	4034	309826	299849							424088
1035							4779	4913	6215	3740	3670	3549							462754	351398	501009	4184	323802	308025							419148
1040							4804	4896	6539	3673	3619	3567							464582	357226	513211	4547	328388	294540							442077
1045							4925	4931	6878	3715	3735	3632							468104	349842	527419	5397	320963	268336
1050							4968	4744	8190	3610	3882	3639							466998	356639	533233	6055	327296	330899
1055							4713	4850	8829	3628	3627	3498							455152	353227	505377	7793	324007	292329
1060							4747	4765	9002	3680	3728	3628							462276	359014	565238	9185		298512
1065							4868	4809	9366	3681	3723	3636							461020	358577	650033	10496		322765
1070							4751	4850	11432	3587	3738	3704							464446	358004	670929	13826		317769
1075							4721	4903	13521	3696	3700	3599							471502	353937	670547	17927		322178
1080							4780	4956	14653	3626	3645	3677							468923	360229	690268	19905		312351
1085							4755	4946	15065	3761	3713	3782							462303	358195	713265	28698		345516
1090							4853	4745	19161	3724	3715	4053							461293	354947	718138	30392		336972
1095							4865	4781	23178	3583	3650	4093							468691	362262	703057	31834		332482
1100							4876	4830	30983	3625	3651	4330							462508	356967	731267	44447		332591
1105							4688	4905	33157	3754	3679	4632							462221	360993	709348	43699		337464
1110							4665	4784	37005	3659	3715	5427							456202	365674	714193	47767		316828
1115							4689	4895	38546	3733	3624	6011							458332	345707	720908	55135		296164
1120							4853	4713	54315	3696	3773	6940							453486	356353	741094	72696		331841
1125							4779	4885	56155	3696	3712	8137							450566	359014	750511	89829		334584
1130							4843	4886	60094	3718	3694	9420							448887	358345	758045	93753		306359
1135							4920	4769	71529	3730	3667	10896							454769	360433	752381	89820		314194
1140							4713	4779	84725	3651	3740	13584							463300	357458	757745	123453		316323
1145							4866	4739	94474	3608	3811	14721							453446	357799	729657	129763		321577
1150							4839	4801	99853	3688	3796	17308							461634	359628	721263	212239		347004
1155							4748	4718	104174	3721	3658	19912							450839	360201	744670	185153		342541
1160							4805	4737	122908	3599	3650	23008							450034	359492	768240	333533		329643
1165							4722	4753	134020	3594	3655	27091							458400	357622	729138	350047		294008
1170							4804	4890	143215	3672	3681	30498							460092	363723	750279	378285		309430
1175							4775	4872	167195	3757	3758	34530							454701	350129	740876	383622		305895
1180							4689	4856	187653	3657	3703	39828							422328	359464	756571	411791		348914
1185							4746	4809	196165	3655	3804	46961							448751	353691	768718	413279		349365
1190							4895	4848	223174	3595	3612	50772							453118	361907	785369	413798		338651
1195							4735	4748	244329	3650	3756	57383								364692	780974	409499		343619
1200							4734	4757	263177	3619	3726	64266								360543	793011	443169		344069
1205							4833	4708	299262	3702	3669	72000								362522	787661	435007		330339
1210							4760	4999	326668	3674	3746	85898								352122	790800	447099		355834
1215							4793	4873	361157	3617	3712	106999								361211	788003	495441		326436
1220							4893	4918	388958	3737	3648	124771								357076	793748	532318		287743
1225							4696	4672	420608	3593	3788	142351								351835	792902	482707		314371
1230							4767	4838	442909	3746	3666	167931								358973	800559	511164		330367
1235							4774	4681	476729	3690	3684	192487								356598	801023	513347		289627
1240							4718	4710	514726	3587	3659	223597								361771	799604	509840		322464
1245							4884	4753	532659	3761	3707	260174								338419	801514	483895		340221
1250							4952	4866	583881	3710	3636	299849								361252	749078	513006		336208
1255							4914	4803	611764	3706	3750	342800								356953	803357	539593		324116
1260							4775	4837	642404	3616	3728	391756								353268	804026	560338		319475
1265							4805	4801	670478	3622	3723	445543								359082	805445	545953		334011
1270							4867	4813	699180	3658	3706	503248								354619	796847	555575		363313
1275							4736	4693	721509	3672	3656	560870								353418	780373	563914		308188
1280							4786	4800	732223	3670	3690	619216								342827	739292	503684		310741
1285							4727	4929	766029	3709	3570	677084								351603	802006	543633		353050
1290							4763	4775	785928	3762	3632	732373								356994	799426	543046		335048
1295							4620	4700	808188	3716	3677	786133								349597	805622	567312		325180
1300							4784	4816	839170	3611	3796	833724								356121	808147	558031		332564
1305							4704	4802	851821	3688	3648	886242								351426	805063	574341		281998
1310							4777	4997	869059	3613	3688	925153								350880	807642	595004		337696
1315							4737	4876	891401	3728	3637	966043								355124	814371	555957		297365
1320							4635	4781	907001	3627	3709	1001110								353514	810126	582311		318288
1325							4776	4794	915654	3658	3634	1035720								353596	806892	614398		356557
1330							4844	4795	934092	3599	3766	1064120								353295	811832	601719		321181
1335							4759	4809	938705	3565	3687	1089000								336795	811327	584891		353418
1340							4800	4843	950143	3649	3826	1114130								344902	810454	600054		300272
1345							4872	4782	944165	3564	3710	1133900								352313	808529	608461		293394
1350							4893	4775	957458	3669	3797	1153710								356748	814999	587320		325303
1355							4876	4896	957786	3659	3551	1170640								358386	804899	603234		295741
1360							4828	4822	974846	3553	3798	1183250									803780	577152		330162
1365							4791	4759	984331	3682	3600	1201730									814589	616131		317387
1370							4744	4802	990104	3658	3757	1213220									811505	617674		324512
1375							4803	4777	996737	3676	3766	1223800									811778	591592
1380							4736	4832	996710	3698	3635	1231170									809826	586338
1385							4807	4821	1004540	3612	3597	1240040									809703	605732
1390							4872	4744	1002950	3569	3685	1245260									808857	612487
1395							4809	4880	993448	3558	3703	1255660									812515	623174
1400							4722	4698	1018250	3718	3682	1259670									812365	626449
1405							4695	5024	1026800	3674	3627	1268120									812910	630694
1410							4874	4869	1030600	3659	3617	1274490									811423	585314
1415							4944	4828	1015830	3634	3637	1273480									811791	636276
1420							4913	4869	1024980	3731	3678	1278460									812337	594731
1425							4914	4805	1022700	3740	3614	1283380									811218	634406
1430							4998	4707	1036110	3717	3646	1286120									808966	619694
1435							4989	4924	1031660	3683	3609	1290160									809580	601078
1440							4862	4888	1022790	3744	3708	1293490									814303	615040
1445							4920	4834	1036890	3672	3731	1295890									814671	605336
1450							5178	4715	1025290	3699	3654	1298270									816104	605268
1455							5339	4840	1028580	3624	3636	1297070									813675	605527
1460							5592	4814	1033110	3677	3685	1297160									812446	603084
1465							5408	4819	1042950	3841	3686	1306580									813470	601091
1470							5909	4777	1044790	3976	3794	1311890									809908	616022
1475							6233	4842	1037260	3692	3769	1311070									814330	608857
1480							6705	4820	1036770	4023	3729	1311930									813634	617578
1485							7391	4727	1040840	4007	3767	1316190									810508	619516
1490							8631	4789	1045780	4103	3524	1321960									811204	617073
1495							8617	4789	1044560	4257	3665	1323680									810249	613716
1500							9322	4771	1041380	4250	3679	1322260									811286	620499
1505							12579	4838	1040620	4620	3675	1322310									805991	618315
1510							13032	4737	1044530	4963	3667	1322750									808434	614303
1515							15092	4874	1046730	5411	3719	1323750									809430	602893
1520							16710	4784	1033850	5715	3648	1326310									813020	607956
1525							16240	4842	1036630	6303	3673	1325670										623338
1530							22468	4800	1032240	7098	3714	1325140										603766
1535							26772	4698	1042050	7814	3559	1322680										598976
1540							31085	4970	1031870	8627	3745	1325250										608611
1545							35120	4780	1039430	9295	3711	1325600										605923
1550							38754	4907	1046790	10579	3820	1323570										605950
1555							47306	4875	1036290	10244	3656	1324200										603002
1560							56096	4766	1030370	12022	3826	1321520										598348
1565							64715	4805	1025540	13913	3790	1320740										598211
1570							62999	4817	1022890	15996	3694	1321950										599126
1575							81764	4887	1024870	16793	3741	1323280										595223
1580							94803	4746	1027660	18857	3869	1319730										611559
1585							108295	4756	1023230	22355	3699	1319610										601978
1590							123161	4909	1021730	25096	3718	1316360										602033
1595							140755	4661	1024130	29130	3687	1312750										598757
1600							158734	4732	1024100	28276	3816	1311190										606182
1605							173481	4750	1030050	30946	3792	1313090
1610							196328	4943	1028440	35885	3790	1308090
1615							216402	4912	1024910	40135	3872	1308880
1620							259696	4862	1028690	42408	3865	1303920
1625							296492	4889	1026910	51377	3964	1297620
1630							313675	4734	1032350	52569	4059	1291520
1635							358400	4702	1026490	58220	4198	1292960
1640							392124	4713	1027750	60636	4285	1293820
1645							432591	4791	1025750	60896	4507	1289830
1650							484304	4880	1023390	72759	4860	1291970
1655							534447	4830	1027840	77971	4975	1291550
1660							576798	4906	1019630	84113	5552	1290000
1665							629179	4665	1023840	94469	5720	1291290
1670							691715	4756	1023860	96254	6226	1288900
1675							735662	4901	1024930	107054	6899	1287930
1680							805445	4745	1023800	116929	6989	1290640
1685							851739	4901	1026230	126447	8138	1287590
1690							909512	4896	1025330	137906	8807	1285590
1695							966206	4848	1023200	149802	9949	1285030
1700							998143	4837	1018680	160390	10282	1284560
1705							1056450	4845	1022980	174835	11160	1286220
1710							1098360	4919	1021810	192145	12317	1287830
1715							1149170	4769	1018940	216036	13943	1283800
1720							1192860	4777	1024540	223856	15547	1283380
1725							1236170	4714	1016580	226054	16814	1281290
1730							1281970	4795	1017870	262085	17824	1283390
1735							1328820	4870	1010750	251794	18758	1282780
1740							1365500	4774	1019130	272198	22671	1281920
1745							1401870	4773	1019900	280414	23459	1281470
1750							1428870	4869	1018940	298880	25432	1280610
1755							1460090	4729	1014360	315067	27702	1282490
1760							1497500	4851	1015480	330135	30220	1279620
1765							1522070	4983	1017320	347099	36548	1277320
1770							1544360	4784	1011860	359410	38749	1277180
1775							1578290	4863	1016810	376497	42141	1276310
1780							1594770	4755	1013620	390828	43403	1275920
1785							1629340	4876	1010780	410700	46922	1275170
1790							1653450	4906	1011460	446608	50952	1281480
1795							1661250	4929	1006500	426818	59934	1276270
1800							1683840	5032	1009990	445748	67337	1272810
1805							1709910	5117	1006320	463463	65391	1282130
1810							1721650	5088	1010100	467380	76941	1301410
1815							1731880	5245	1014190	473399	76047	1300370
1820							1741640	5315	1015520	488712	98872	1295590
1825							1753830	5449	1007070	500409	115497	1294790
1830							1765620	5540	1006050	532427	131578	1292520
1835							1779300	5824	1012050	525726	136899	1293370
1840							1789530	6150	1010170	533915	133558	1296980
1845							1809320	6406	1009090	537504	142148	1295400
1850							1801380	6617	1003970	518465	149016	1291720
1855							1808130	7215	1006990	553473	175808	1289570
1860							1829810	7329	1003340	572539	190251	1290350
1865							1839200	8528	1004570	566056	206029	1291690
1870							1846680	10084	1002650	574122	228674	1288890
1875							1836670	10930	1000600	573959	246280	1286300
1880							1848440	10205	1004370	612037	233465	1281740
1885							1853870	10844	1000070	585983	265784	1274760
1890							1862710	12633	1001620	591660	284113	1264110
1895							1855220	14135	1001690	611382	303411	1267370
1900							1858350	14497	998512	603589	317087	1266580
1905							1875610	16231	1002430	639456	329247	1264010
1910							1882760	18113	1000680	644806	366466	1265570
1915							1882910	18646	1005450	654251	368568	1263380
1920							1887810	22221	1003740	633219	382939	1263630
1925							1905700	28690	998880	632345	407233	1261720
1930							1897420	28863	998075	649788	416637	1261730
1935							1898320	35674	998866	651071	445366	1260800
1940							1896160	38097	994226	666084	468745	1260270
1945							1904160	41692	990241	661839	479363	1259980
1950							1903580	43187	989750	667449	492384	1258150
1955							1898210	47383	996478	675105	490555	1257980
1960							1904270	52350	992779	678203	563204	1257920
1965							1901800	63504	990828	666998	573181	1256480
1970							1911480	74068	989804	678340	583362	1254690
1975							1906390	77054	994404	689763	609935	1254850
1980							1918260	81919	992001	694431	604435	1258050
1985							1904800	90244	984236	698089	610331	1255530
1990							1903340	89430	988248	701733	636454	1253960
1995							1908600	110373	985560	697720	643646	1256560
2000							1904080	120137	988562	722369	637709	1252010
2005							1915200	122099	988289	701255	661525	1251930
2010							1909420	127254	993448	689941	658495	1249970
2015							1924500	144559	994745	716691	678162	1250590
2020							1920230	163820	992793	723188	684386	1248960
2025							1938760	172491	993967	702524	666807	1251920
2030							1939440	192411	995782	706728	679691	1248200
2035							1927500	207520	990159	735839	684208	1252240
2040							1928870	222860	994513	741203	691005	1252940
2045							1932020	232441	991647	755124	698771	1246660
2050							1929770	255302	993748	758973	697433	1247440
2055							1929370	291988	984440	777685	721331	1248910
2060							1929210	306373	984427	827091	729466	1246540
2065							1918120	328961	981356	791524	730708	1246530
2070							1922960	346649	982543	810536	735102	1243560
2075							1914440	368691	985382	778940	738787	1246830
2080							1919630	391879	978258	835348	741995	1249040
2085							1928090	419721	986556	860010	732086	1245380
2090							1924430	420745	988371	841203	746376	1244380
2095							1936510	455807	985778	830940	746308	1241410
2100							1930840	484099	983553	811068	748805	1248340
2105							1931160	517742	985710	824334	747509	1245260
2110							1936810	545489	983949	815763	748136	1245120
2115							1936520	568254	985846	808011	742186	1242830
2120							1930010	589954	983076	804831	752504	1238040
2125							1933180	617087	980824	823638	762303	1245570
2130							1941090	643537	978558	820458	767503	1244940
2135							1934170	661061	982093	791565	778258	1242100
2140							1930260	685123	984536	800709	763709	1242080
2145							1924610	702333	981506	801337	767367	1239830
2150							1932410	732141	981806	800163	769550	1242400
2155							1916360	751330	981765	789558	771666	1239250
2160							1925430	770983	981097	792752	761880	1236850
2165							1925600	794608	986460	816459	764268	1240740
2170							1922040	810713	975938	811737	787115	1239870
2175							1922220	828742	984495	819475	784440	1239420
2180							1924210	847072	972949	788439	780933	1240380
2185							1929810	882653	980018	789722	767585	1237970
2190							1940960	919502	980687	801310	769619	1238800
2195							1940180	972976	976456	795045	769318	1235980
2200							1939700	976429	974054	793435	773344	1238990
2205							1916750	954414	976374	796383	770424	1236100
2210							1915410	1003110	973413	796014	773672	1238120
2215							1932370	1071710	974764	785819	776989	1235390
2220							1935020	1097710	975815	797201	789640	1234230
2225							1930150	1122260	969509	796191	781383	1234830
2230							1932850	1143690	969168	791415	786283	1233900
2235							1925020	1163450	971256	788521	780714	1232090
2240							1926090	1183980	975023	783731	783567	1233700
2245							1928870	1205490	975214	774000	781151	1236260
2250							1926230	1217170	973085	790255	782025	1236400
2255							1928650	1222270	976702	794690	781001	1236300
2260							1932560	1244420	973194	788207	785682	1234580
2265							1933070	1248180	972212	800491	784809	1236020
2270							1923200	1256410	971516	787620	778858	1237980
2275							1927910	1270710	975201	792670	782925	1237110
2280							1937550	1283990	967216	786024	780878	1236620
2285							1931600	1288840	970847	794349	793339	1238160
2290							1933110	1297750	967967	786993	792602	1234350
2295							1928500	1301600	973167	784113	797147	1237550
2300							1927380	1310110	973044	787416	790582	1237220
2305							1929440	1319280	968690	786228	787498	1237230
2310							1925430	1319350	967667	784727	786488	1234780
2315							1928620	1330840	970833	778039	784632	1232630
2320							1932480	1331270	967066	781847	778667	1238660
2325							1925560	1347110	969591	778490	775596	1234380
2330							1925390	1345570	969182	778899	798566	1236920
2335							1918230	1350470	970301	769004	786215	1235810
2340							1917890	1349690	964651	773126	781588	1234370
2345							1922930	1355640	965538	768199	799290	1232050
2350							1925960	1359720	968404	801405	791769	1234300
2355							1932970	1363120	967762
2360							1920280	1365460	969086
2365							1919050	1368950	959573
2370							1917210	1366330	958809
2375							1929520	1374600	958250
2380							1917480	1375410	961075
2385							1917620	1378410	957963
2390							1919380	1370570	960433
2395							1930050	1383740	959082
2400							1925890	1382010	958468
2405							1912210	1388810	956735
2410							1915860	1382710	955943
2415							1917550	1388290	957349
2420							1918120	1387980	955861
2425							1918600	1393640	954578
2430							1905190	1390100	959669
2435							1918260	1391570	954537
2440							1907600	1389240	955834
2445							1927250	1397040	953500
2450							1917460	1399630	958850
2455							1926140	1398280	954592
[truncated: 47 more columns]

## Sheet: Alpha-synuclein
Time	100 mM	100 mM	100 mM	100 mM	100 mM	100 mM	100 mM E	100 mM E	100 mM E	100 mM E	100 mM E	100 mM E	200 mM	200 mM	200 mM	200 mM	200 mM	200 mM	200 mM E	200 mM E	200 mM E	200 mM E	200 mM E	200 mM E	300 mM	300 mM	300 mM	300 mM	300 mM	300 mM	300 mM E	300 mM E	300 mM E	300 mM E	300 mM E	300 mM E	400 mM	400 mM	400 mM	400 mM	400 mM	400 mM	400 mM E	400 mM E	400 mM E	400 mM E	400 mM E	400 mM E	500 mM
0	7772	6525	6589	8253	8317	8101	5279	4659	4705	4953	4955	4625	6857	7072	7105	7939	7124	7852	4406	4116	4712	4461	4527	3850	7421	9165	7147	6965	6512	6558	4106	4677	4302	5247	5595	4428	6149	6543	5932	7491	10918	7851	3785	4608	5842	4443	6857	5371	6701
5	7028	6356	5976	10193	7050	7030	4297	4726	4029	4481	4221	4612	6456	7010	6402	5800	6460	6686	4203	3939	3705	4443	3603	3660	6144	6310	6057	7557	7665	8218	4396	4239	4323	4910	4192	4327	6446	6615	8314	7029	8293	6607	4350	4329	5108	3950	4112	4912	6250
10	6391	6065	6197	7067	6285	8627	4304	3608	3958	4220	4285	4422	6110	6511	6594	6663	6114	6330	3748	4801	3951	4061	4020	4198	5725	5480	6149	6396	6792	7048	3699	3679	3988	3657	4556	4181	5835	6255	8685	6103	7959	6229	5061	4211	5438	3607	4264	5435	6509
15	5586	5933	7096	7532	6346	6231	3750	3920	3981	3902	4466	4873	5914	6024	6279	6500	6255	6128	3563	3776	3829	4016	4022	3756	6455	5576	5798	6414	5722	7153	3741	3835	3710	3475	3407	4364	5824	5466	6868	5764	6268	5837	4940	3856	4875	3497	4206	4739	6632
20	6570	5778	5192	6300	5917	7674	3989	3862	3764	4070	4169	4814	5939	5737	6482	6380	5605	5968	3547	3672	3406	3926	3565	3554	5807	5643	7017	6141	5748	5911	3520	3496	3240	4122	3956	4315	5565	6682	6144	7243	6824	5541	3522	3802	4176	3911	4406	4777	5965
25	6074	5979	5369	6187	6374	8004	4673	3899	4388	3976	4201	4751	5937	6005	5531	5431	6272	6470	3556	3411	3403	3290	3685	3435	10285	5770	5743	5914	6012	6136	3741	3099	3813	3609	3591	4575	6344	5916	6818	5642	5976	5162	3329	4485	3964	3579	3728	4528	5999
30	4923	5657	5914	7824	6282	5394	4594	4141	3905	4178	4368	3967	5947	6077	5839	6568	6385	5538	3481	3637	3871	3730	3618	3433	6437	5445	4949	5849	5916	5790	3608	3816	4066	3303	3723	4008	5573	5519	5484	6561	6536	6494	3871	3651	5099	3919	4955	3624	6250
35	5440	5550	5156	7944	6314	6403	4180	3805	3687	4026	3879	4270	6229	6448	5944	6180	6007	6249	3541	3726	4355	3511	3448	4099	6592	5578	5710	6249	7352	6592	3935	3268	3553	4223	3802	3915	5456	6266	5549	6945	7911	5502	4596	3913	5276	3949	4035	4447	6277
40	5232	5920	6067	5827	6384	8087	4542	3701	4117	4174	3819	4185	5475	6191	6073	6001	5918	5942	3365	4037	3256	5994	3626	3182	5903	5653	5248	5785	6232	6363	3779	3808	4283	3688	3918	4118	6932	5965	6213	6165	7004	6907	3443	3951	3760	3807	4135	5086	6173
45	5771	5872	5322	6458	7607	6089	3683	4324	4108	3805	4141	3810	5976	6117	5878	5319	5851	6132	3649	3584	3525	3676	3672	3917	5957	5550	6899	6593	7022	6136	3564	3354	4394	3474	3875	3612	5532	5739	6391	7252	6195	7581	3894	3798	3975	3747	5251	4414	8221
50	5015	4867	5648	6917	7784	8068	4464	3488	3629	3899	4210	4454	5297	6385	6175	5686	5587	5767	3529	3568	3713	3863	3602	3462	4691	6137	5593	5779	7067	5645	3412	3951	3606	3252	3964	3853	6272	5514	6408	8114	7367	13534	3451	3590	4390	3828	4163	4429	12748
55	7969	6227	5685	6843	6696	5934	4026	4214	4249	4036	3842	3919	5636	7523	6014	6164	5278	6409	3949	3591	3912	3576	3561	3896	6152	7203	4950	6415	9432	6348	3575	3822	4091	3381	3352	3566	9647	5921	7179	17606	11640	29129	3647	3572	5056	3949	4052	4703	22403
60	5978	6231	5838	5703	6345	7937	4035	4190	3856	4506	3971	3963	5798	5723	6057	6507	5506	6064	3601	3371	3649	4332	3900	3306	6243	6699	5478	9168	9376	6388	4159	3454	3929	3559	4194	3786	7930	6702	7844	24342	16249	28963	3946	3678	4780	3504	3664	4051	21604
65	5340	6426	5478	8017	6169	7480	4842	4164	4138	4573	4240	3838	5894	5756	5797	6241	6137	7324	3848	3612	3825	3741	4035	3476	6736	9003	7347	9080	15736	7716	3482	3908	3703	3161	3317	4067	15013	7474	17507	45381	19393	53133	3129	3528	4142	3475	3896	4603	34015
70	6974	6551	6126	6361	6257	6576	3953	3924	4350	4135	4311	4244	5777	6283	6808	6730	5859	6011	3790	3674	3784	3679	3452	3459	6500	8767	9673	19483	20564	10174	3493	3620	3826	3348	4055	3798	13836	10359	22202	73058	30568	99420	3320	3678	3735	3575	4058	3980	63559
75	6381	6154	6307	6553	6090	5793	3465	4091	3987	4547	4352	4933	6043	6101	6339	5844	6893	6890	3755	3626	3943	3771	3567	3505	9994	9984	13138	53531	29930	13848	3688	3262	3533	3366	3796	4657	19271	14874	44379	153461	63755	101760	3596	3531	4143	3609	3957	4521	80896
80	6804	5965	5385	7245	6950	6027	4184	4058	3956	4194	4157	3857	5884	5809	6088	6780	6085	6561	3730	3805	3354	3775	3504	3955	13158	10023	22013	40193	68169	21863	4195	3744	4773	3807	3862	3910	21839	20295	47567	255386	66650	141413	3834	3714	4873	3891	5071	4649	116276
85	7428	5426	5428	7040	7376	7885	4294	4035	4170	4494	3746	3842	5253	6127	6678	5814	5935	7617	3617	3890	3836	3614	3888	3663	17352	11059	36800	75764	50373	29107	4453	3437	4187	3893	4299	4092	40085	29747	106937	325987	87719	193911	3903	3444	4313	3909	3767	4469	122421
90	6335	6450	5935	6339	6115	6175	3640	4132	3680	4106	3968	3803	6012	5743	6052	6964	5437	8273	3811	3364	3632	3726	3446	3563	30857	15658	43630	136970	85814	44011	4257	3985	3665	3367	4113	4402	66298	36650	120549	442826	132476	260000	3657	3860	5116	3785	3876	4420	147106
95	8424	6217	6685	6643	6051	7208	4227	4298	4079	4970	4214	4562	5880	6742	6442	6897	6684	10078	3480	3554	3440	3409	3767	3119	39631	19237	56929	150411	107811	56080	4337	3737	3664	3429	4338	4013	85284	52916	128223	285944	135643	551811	3527	4020	5155	3469	4317	5004	366625
100	7216	6022	6511	6927	5937	6391	3748	4012	3957	4718	3714	3864	5663	5766	6156	7252	7101	14288	3211	3788	3671	3982	3713	3650	48107	24251	64268	236594	123508	81668	4267	3707	4687	2961	3760	3454	110104	64678	260000	297047	158461	743303	3399	3906	4626	4071	3867	4646	336441
105	6630	6247	6077	7373	6686	6953	3813	3873	3506	4386	3880	3861	6377	5857	6364	8843	8570	19472	3568	3731	3699	3325	3538	3830	63552	34840	76421	404498	300711	102118	3840	3732	4615	3229	3710	4148	109538	149180	248196	966182	187951	450639	3821	3714	4489	4222	3321	4315	472236
110	6440	7215	5722	7112	6658	6106	3691	4229	4138	3697	4370	5316	7520	6463	5996	9498	10549	31873	3661	3680	3792	3477	3417	3680	65615	58081	131805	280856	404898	170972	4248	3706	4008	3474	3519	3528	152389	80484	373193	2163210	596943	419168	3812	3797	5305	3428	4566	4661	507426
115	6262	5231	5856	6572	6256	6449	3647	4261	3924	3872	4033	4348	7181	6094	6010	11188	20151	41373	3548	3854	3469	3531	3752	3997	179588	67196	83328	886953	264208	195058	3626	4101	4156	3462	3453	4142	260000	101403	326789	1046310	442522	833995	3658	3820	4312	4341	4066	4694	202857
120	7690	5906	6182	6810	6327	8616	4163	3933	4040	3876	3873	3900	6526	6377	6813	13181	20917	59835	3239	3613	3708	3421	3390	3804	108997	58591	197575	665802	556153	362836	3666	3266	3739	3534	3948	3632	346825	192202	491774	2123500	618970	1014950	3898	3821	4947	3628	5364	4153	261498
125	5045	5553	6743	6154	8642	6521	4936	4246	4047	3754	3921	4482	7166	8667	5664	15089	27905	102685	3496	4071	3610	4352	3586	4114	171588	109855	257045	666410	506196	464618	3804	3684	4347	3504	3451	3278	260000	205055	620504	1517650	995938	1323280	3706	3656	4849	3435	3679	4404	1422300
130	5950	6166	6387	7807	6296	6700	3519	3847	3746	5170	4033	4203	11342	7669	6866	18797	31228	147876	3742	3481	3974	3471	3619	3545	161889	112152	260000	524932	847573	431336	3717	3472	4500	4243	3491	4151	370607	185642	711846	3323740	578138	429179	3588	3455	3749	3768	3386	4162	1254910
135	7463	6494	7193	6959	7448	6572	4056	4284	4116	3772	3956	4013	10926	8212	10053	25237	42180	177370	3639	3956	3685	3278	3763	4045	98241	144009	680929	1019690	905177	640554	3968	3928	4262	3467	3428	3675	406737	226570	959739	1625290	1302500	1631760	4166	4004	4455	3493	4110	4766	297573
140	6933	7693	7627	6365	7643	6434	3899	4169	4238	3652	3912	4015	18053	8688	7996	25972	99974	186427	3654	3948	4280	3531	3656	4443	94726	152955	442743	1004830	1406690	617297	3629	3569	4496	3661	3671	4019	217140	247325	723627	1713160	1166110	1353060	3646	5142	4498	3333	3784	4856	1115790
145	7296	7176	8576	5830	6531	7093	3544	4555	3742	4060	4035	3847	22494	8879	13437	31641	104390	172078	3588	3865	3175	3717	3731	3543	100946	171810	223473	1471050	1002400	627584	4223	3604	4339	3500	3280	3758	483644	344073	608917	2442280	452906	1715070	3874	3756	3556	3775	3727	3583	260000
150	9325	6619	8959	7041	6015	6502	3516	4484	3885	4575	3956	3935	27664	11642	10850	28435	174388	172064	3506	4017	3496	3630	3981	3908	155416	169644	627695	1000560	2852030	777719	3531	3353	4791	3843	3820	4833	682961	260000	1491780	1776280	1427340	2244140	4163	3821	4606	3674	4742	4761	605834
155	9991	6458	9116	6271	7282	7077	4324	4991	3699	5222	4141	4631	36412	12526	12308	53834	183518	426690	3464	3730	4173	3635	3261	4108	464950	428515	580599	1466900	1278400	1114870	3582	3643	3749	3516	3747	3683	332279	609415	345428	3595050	3007010	2605580	4074	3644	3640	3561	3588	3702	1761100
160	8638	6116	10460	6109	6290	7124	7567	4752	3708	3900	4267	3843	60849	20159	14420	76626	253699	321687	3756	4507	3271	3603	3481	3453	140262	335860	548756	2100600	1612990	1684540	4254	4114	4461	3793	4596	4145	391777	271979	1574300	3595050	3536470	895373	3646	3711	4095	3687	4105	4199	1996830
165	10691	7743	11606	6177	6608	7860	4066	5079	4092	4955	3916	4338	44721	20140	17569	64025	260000	417246	3408	4252	3960	3681	3495	3612	356905	356780	939523	2242700	1390910	1082880	3701	4215	4040	3458	4217	3564	1332960	905979	1775550	3714000	1129020	1639380	3454	3742	4004	3677	3835	4363	2370480
170	9892	6924	10709	8187	6061	10968	4194	5041	4525	4887	4669	3982	88230	23605	20394	96111	233097	664433	3769	4479	3942	3678	4105	3273	225962	398109	868355	2106060	1450810	1361280	3496	3382	3763	3238	3990	3373	843660	379152	2076500	3595050	2036260	3595050	3595	3856	4653	3817	3878	3861	1267700
175	12182	6778	13949	6797	6375	11209	3824	5074	3750	3707	4801	3960	142662	25995	34484	92966	257598	443158	3685	4727	3877	3357	3614	4072	260000	231631	663645	2940940	469526	1695670	3938	4154	4317	3918	3339	3552	706952	451081	1123800	3595050	1456980	1707370	3927	3618	4425	3662	3822	4812	2406230
180	13352	6524	15312	6309	7329	10986	3842	5644	4046	4162	4448	3862	147469	62653	41691	109342	648449	861345	3411	4507	3718	3786	3817	3921	454192	634262	1314720	2059910	2308780	1786720	3590	3505	3133	3574	5169	4037	1074060	617131	2137460	6404470	1055930	2820600	3381	3955	3947	3562	5045	4592	2554580
185	14513	8403	16441	6606	6686	16411	3955	5687	4001	4482	4577	3775	97663	88510	42685	104326	1469770	437586	3404	4566	3720	3701	3867	3506	1125500	1136420	393450	3595050	2040980	1020270	3711	3414	4215	3413	3651	3641	901526	422210	1508500	4267050	1711570	3595050	3596	3957	4635	3553	3391	4689	1672820
190	16164	8519	19370	8156	7003	20188	4467	6131	3765	4199	4359	3738	187827	60050	53353	140518	478293	1209420	3565	4764	4182	3785	3485	3664	423510	719990	1507030	2232650	2300260	779571	3647	3474	4790	3616	3491	3631	2020360	458064	1887950	3595050	4184660	1839390	4374	3807	4324	4151	6611	4524	2707530
195	28492	9031	19898	7797	6509	24460	3933	5906	3893	3605	4286	4260	260000	82630	72253	260000	767500	888695	3767	5018	3364	3734	3339	3614	1041800	906767	2263730	1638260	2759390	1921210	3626	3691	3420	3702	3427	3920	2180600	682671	3595050	6489980	3513120	3200190	3769	4039	4354	3908	3873	4871	3595050
200	24966	9303	26224	8786	6462	24670	4112	6513	3977	4894	5084	3749	556720	156612	85007	269669	554826	1151000	3955	4782	3655	3513	3427	3078	524987	656842	1663880	3882660	4069680	2074190	3399	3729	4133	4040	3149	3705	2474180	779599	2038740	5584560	5584950	3595050	3528	4368	4991	4148	3921	4317	3595050
205	22723	8668	30232	8147	7280	35236	4109	5957	4253	4617	4942	3847	260000	90637	113118	281575	496710	1694080	3555	5062	3812	3448	3351	3513	550097	1479440	1556570	3715560	1921800	4178610	3228	3566	3766	4101	4109	3940	1707340	624556	1829060	3528350	3761240	2971780	3140	3652	4862	4819	3771	4520	3477000
210	26482	11348	28041	8386	8066	45518	4022	7340	4541	4781	4647	4283	278795	96674	96354	285667	940519	2342050	3336	4978	3590	3950	3642	3944	890299	1255240	1755300	2984470	4997940	2268250	4115	3870	3873	3539	3420	4418	1381370	1134650	2661340	6582320	2256440	3482860	3546	3703	3693	4514	3572	4155	1541150
215	35024	10606	44707	11211	8000	57543	3935	7574	4020	4064	4993	4144	647993	217381	192694	342690	933716	1362700	3751	5903	3372	3790	3953	3623	1030050	1348810	1654990	4675630	3428590	3595050	3668	3348	3652	3522	3554	3541	1609940	978391	3613270	6098960	2723360	5306570	4525	3766	5020	3674	4206	4765	3483660
220	29922	19596	57400	12563	8392	70931	4495	8164	3698	4027	5166	4054	597386	260000	156868	245790	1153290	2194860	3294	4920	3770	3775	3583	3862	821661	1150730	1291960	4591300	3591400	3595050	3441	3503	4648	3780	3138	4413	2432010	842457	5107650	6845270	3595050	5336830	4076	3728	4382	4097	6228	4288	3240010
225	36126	16424	32101	15572	11422	82574	3760	7685	3954	4289	5186	4523	980590	160185	119894	465420	1171790	1368450	3770	5156	3675	3505	3655	3821	838378	1870470	1649370	4144060	2331650	3595050	3573	3664	3768	3033	4368	3670	929181	1002460	4623710	6664310	2683060	5732930	3783	3710	3685	4398	3678	4305	2892270
230	52002	21536	67731	15914	9834	88441	4035	8814	3766	3981	5576	4178	1303730	344502	397238	487253	1819150	1492660	3038	5034	4445	3548	3341	3179	1187500	1623090	2005250	3958800	4164170	3371000	3242	3438	4424	3760	4243	3363	691465	1593030	3748360	6995980	4427510	5595890	3736	3974	3862	4408	3832	5482	2656820
235	47335	26109	56716	23964	12228	147831	4037	10500	4174	4380	5040	3892	615817	260000	260000	518903	2106930	1447530	3314	5220	4068	3672	3961	3516	1191590	1454490	2279670	5137710	3578910	2603600	3838	3641	3729	3540	3496	3544	1921570	1456510	4011310	7472110	5639420	6128630	4100	3779	4562	4497	3818	3993	2999500
240	59047	28317	93417	25982	15559	176491	5306	10032	3768	3907	5578	4042	1176040	326858	289166	660603	2256780	2748630	3671	5657	3365	3597	3329	3545	1210600	1347990	1009780	4433760	4339860	4268800	4338	3206	4322	3390	3441	3296	2430150	1196500	4514580	9457660	5204870	5359480	3532	3885	4463	4955	4318	4416	4027120
245	114885	40988	87231	26961	16269	260000	3997	9521	3883	4043	5366	4913	1365540	546944	614545	773266	1920360	2747890	3550	5715	3641	3529	3192	3520	1680260	1781010	2172960	5489690	4351770	2627670	3511	3579	3517	3536	4173	3441	2867480	1561440	4526880	7615990	4742590	7178310	3761	3820	3651	4633	4071	4948	5418430
250	64973	73773	87668	36252	18648	148095	3330	10185	3692	3878	5454	4026	728314	401580	428031	436881	2634060	2640310	3405	6474	3401	3841	3834	3509	1657700	2842690	1877370	3815510	4147570	4362310	3588	3718	3846	3740	3752	3490	3595050	1804580	4723460	7149420	6086660	8042540	5008	3876	3595	5505	3820	5176	4876120
255	55665	46875	79056	46173	26382	260000	4238	10632	4027	4777	5626	4479	962490	510579	361302	792541	1512620	2299780	4542	6286	3758	3628	3733	4299	1990070	2648480	1644250	8607100	4234830	5340540	3731	4267	4605	2913	3455	3945	2476710	1149270	5547280	8185430	5142980	7880310	4387	3902	3951	5542	4083	4697	5271440
260	84022	57374	87923	51921	30399	147809	3849	11796	4199	4099	5313	3982	1778030	723019	142944	753535	1964140	2486790	3551	6012	3596	3971	3821	3509	1373380	2070460	2197060	6610430	6046450	5391100	3539	3807	2952	3593	3480	4425	3739770	2608870	6931170	9541990	5907260	8683040	3720	3894	4630	5398	4460	5053	4894860
265	108581	58702	149832	64332	32330	485566	3137	12369	4188	3976	6518	4301	868853	772008	708666	733541	2785350	2087650	3292	6851	3799	3708	3583	4143	1934830	3157040	2932510	5985540	6268800	2006630	3438	3989	3747	3764	3272	3723	2508530	1573550	5858840	8805050	6699840	9387580	4532	4163	3750	6375	4229	4079	6173340
270	192544	59574	139031	118900	35237	260000	4462	12707	3937	3846	6442	4315	1234050	1051900	426137	865327	2369150	3269490	3486	7596	3330	3591	3532	3425	1227710	2057040	3595050	5520920	7563080	4596570	3972	3902	4509	4340	4135	4042	4359190	3783690	5811800	8491140	6270160	8901680	4298	3841	4682	6830	4241	4599	5780950
275	158317	150365	155057	108127	52240	192860	3794	12948	3964	3645	6853	3994	1769090	1148150	614918	886220	1728430	1621970	3467	5853	4035	3673	3404	3516	1069760	1975370	3201360	5628680	5609360	6886660	3603	3758	3932	4393	4012	3816	4153620	2825730	7598220	9080310	7206620	8706470	5559	4020	4652	7602	4243	4697	6424580
280	192999	260000	174603	124885	69879	284050	4017	12182	3809	4303	6489	3644	2867740	802414	1342090	1029910	2535480	4412870	3707	6999	3668	3335	3560	4416	1710900	3129910	3595050	8217840	6692610	7395780	4020	3465	3745	3464	4365	3673	3903550	1984570	6801350	8926670	6540730	8873380	4272	4082	4261	8865	4948	3715	8393340
285	197060	78635	313501	160216	43974	486022	4316	13908	4176	3830	6179	3976	1390740	1593960	947764	1107480	3041820	2789010	3463	7206	3643	3690	3469	3292	1755390	2165610	2447270	6193250	6347080	6649660	3726	3551	3873	3503	4371	3651	4369530	3595050	8606910	10293200	6781240	9921110	4817	3939	4736	9198	4427	4172	7707350
290	399810	164415	286082	260000	78138	260000	5211	15940	3908	3805	6575	4088	2137450	727830	1163520	1279170	5275730	4101700	3397	8642	3634	3629	3709	3221	2104890	2941310	3278720	7599780	7003790	6728730	4254	4077	3764	3729	3514	3506	5796760	3700140	8868110	11100200	8575090	10233500	4871	4116	4859	9048	5141	5048	7486560
295	419942	260000	363099	191319	135565	260000	3853	17387	3912	4115	6965	4305	3580270	1082570	411328	1255940	6358990	4137230	3510	7163	4183	3543	4014	3604	2132840	2946020	3192180	8488410	6972940	4480610	3521	3817	3472	3488	3270	3848	5588470	3775290	8453860	12191500	9164840	9405730	4992	3759	3876	10585	6589	5030	8374600
300	356172	95530	603801	191906	118097	166930	4329	17950	4100	4883	7224	3800	3509610	1568160	1520000	1952250	7630040	4651430	4374	7566	4127	3829	4162	3390	1575750	3399410	3903750	8472790	7189830	7476990	4249	3401	3729	3308	3703	3493	6423210	3480390	9794610	10666600	9752240	9961710	5372	4151	4368	12331	5218	5463	8726180
305	356490	260000	498328	226100	112055	383978	3852	17798	4254	4296	6909	3973	2627540	947930	1274400	1732690	6013060	4456600	3578	7349	4126	3813	3482	3458	2612290	3595050	4623710	8658640	7866060	8248680	3607	3958	3323	3197	3491	3456	5080900	3381740	8465770	11280400	8894850	9796360	7496	4427	4902	12801	4997	5729	11411400
310	412628	260000	470411	260000	260000	654312	3879	23298	4407	4097	7270	4134	3595050	3595050	2031620	1827980	4057580	5029950	3459	6899	4446	3630	3839	3820	2117710	3731370	3657380	8428870	7675330	6762890	3664	3818	3632	4041	3243	4429	7288020	3595050	10321300	11524800	9832280	9726670	5370	4482	4082	14112	5545	5394	8883330
315	493779	101761	680348	142875	260000	783844	4347	19348	5281	4062	7225	3839	2571590	1060010	760379	2206100	5505110	4534100	3688	7957	3431	3671	3463	4692	2730590	4032980	5133810	9851410	8105980	9191190	3359	3800	3779	3374	3890	3671	7065090	4291250	10109900	11053900	10825200	9593530	6811	6858	3866	17481	6187	4427	9213450
320	323056	260000	627487	380964	150552	260000	4205	21332	4308	4555	7447	3742	2392380	1332420	1687350	1978770	5323950	5662450	3516	7289	3861	3488	3860	4162	2848050	4023810	3596670	9788750	8412670	7574800	4380	4526	4491	3572	3908	3898	8644580	4198920	10339700	10974900	10982500	10029100	6777	5517	4585	16755	7043	6106	10172900
325	554273	260000	734620	435816	260000	610259	4269	22685	4058	4001	8029	4078	4624490	1075930	2769150	2185940	4578810	5727070	3443	8225	3656	3979	3670	3438	1996450	5105110	5377440	9813540	8401150	8886460	4191	3530	3609	3626	3334	4385	7640780	5346010	11347900	11435800	11036400	9809640	5997	4484	4010	17769	7151	5956	10104200
330	544124	260000	710782	726309	280897	709468	5301	22442	4271	4013	8110	4027	2715660	1954960	2150490	2126180	4895640	5324920	3031	7867	3445	3654	3744	3571	3611310	5033270	3849870	10078100	9130090	8201830	3640	3462	3138	4036	3369	3443	8882940	3466070	10192100	11003800	10276000	10400600	7017	5524	5091	19453	7532	5902	11100000
335	633765	311317	883482	260000	219297	921355	3794	20313	4152	3778	8162	3927	3779980	2361750	2074450	1915840	5509400	6030830	3527	8641	3081	3767	3672	3845	3295450	5517990	6839810	9178500	8774400	8341410	3688	3751	3891	3575	4021	4308	9028380	5693880	12407000	10833700	10680100	10093900	7561	5058	5078	17531	7683	6521	11407900
340	403101	260000	1063180	607853	418090	1039000	4326	24250	4543	3753	9254	3947	3461190	2640200	2870050	2770810	4298870	6123950	3644	9393	3996	3638	3326	3423	3803020	5549810	5396370	9571470	9540430	9296220	3322	3720	3644	3970	3709	4401	9528520	5803210	11233700	11213600	10011500	10368300	7817	4983	3815	22053	8855	7155	11006300
345	708666	260000	943105	306505	998413	1205580	4287	26173	4221	4553	8395	3800	3613850	2677510	2514000	3006340	5722190	5882070	3460	8103	3655	3605	3737	3363	4184470	5304620	6592270	10977600	9986700	8981140	4306	3661	3076	3682	3712	4238	9485190	6737900	10212000	12218800	11557800	10858900	9043	5624	3419	26178	8663	7271	11457700
350	788047	453515	1028650	619108	225160	1127210	4114	24422	3900	4079	8995	3902	5048300	2886550	3179690	2768210	6044100	6871040	3601	10760	4186	3723	3560	3413	5266950	4862070	6066160	10106400	9225160	9610520	3579	3643	3518	3963	3664	3767	9729790	5882850	11217000	12419100	10957700	10834300	10116	6038	3920	22074	10066	7794	9515450
355	1147210	347101	1180140	691686	460055	1541240	4264	26517	4573	4893	9855	3846	4832200	2267040	1814050	2925720	7374310	6729510	3440	9810	3650	4050	3758	3762	2772720	4875930	6653370	10864000	9723550	9271230	3109	3015	3678	3797	3531	4101	9672790	6325410	11449800	11622600	11236100	10469500	9805	5819	5109	26978	12280	8142	10850700
360	1269370	611489	1281500	742003	381918	1102370	5202	27638	5092	3903	8963	4065	4536440	3007460	2400540	2805600	5664800	7156640	3640	9655	3622	3535	3863	3483	3646840	5150990	5856690	9926770	10060700	9923060	3417	3740	4270	3690	4077	4189	10029800	7179480	11622600	12498900	12023000	9969910	9401	5837	3834	30680	11232	10211	11343100
365	1033470	452630	1260260	792209	308192	1230050	4779	26828	4830	4108	9035	3953	4431810	2289700	2330880	2655580	7155080	6617060	3532	10157	3937	4020	3867	3707	3509800	5706380	7789930	10285000	9187870	10558300	3941	3780	4603	3909	3868	3693	11199400	6709210	11516200	11875400	11363600	10353300	10956	6489	3467	28384	10529	10530	11584700
370	1423500	341031	1341820	1056350	641771	1612900	4927	30639	4545	3714	10671	4158	4846840	3413560	2970080	3080520	5425460	6236000	3458	10479	3229	3789	4018	3863	3664800	5688810	7318480	10599900	9943750	10036700	3862	3522	3834	4070	3596	3946	9959560	8052880	11336600	11439500	11057700	10357800	14444	6587	4522	32013	12796	9359	11403000
375	1272520	326941	1440760	610452	764790	2041890	4573	30496	4675	3969	9757	4060	4928240	2930590	3632400	2662560	7485580	7763180	3523	10061	3913	3723	3682	4144	3223220	5747760	6077480	10681500	9742680	11077600	4038	4667	3877	3875	3908	3895	10518300	8276800	11948000	12592500	10831000	10411100	15759	6872	4456	32531	19832	9731	10289300
380	1972120	287506	1768860	887824	645241	1813940	4605	30007	5497	3862	9328	4252	5727850	3708730	2553630	3043430	7983970	8579580	3628	11023	3605	3701	3732	3247	4094470	6349420	5994910	10590900	9617350	11101400	4199	4073	3339	4407	4354	3758	10699800	9139460	12617800	11293100	11633700	10778900	14014	7709	4539	40267	18342	13340	11214400
385	1538890	436576	1493040	1020580	489244	2063610	5785	31654	4770	4394	9549	3794	5883240	3884810	3451820	3094550	6901300	8630920	3637	11481	4363	4283	3322	3352	4699840	6144050	6509500	10998900	10163200	10942900	4390	3850	2788	4329	4207	3748	11015100	8959080	10959500	11645300	12181300	10390000	18494	8642	4115	40013	14681	14689	11924400
390	1572890	246288	1498800	1228210	878532	2201980	5034	35375	4826	3876	9999	4256	6166700	3595050	3136350	3162810	8053660	8732630	3316	11118	3352	3935	3379	3531	4199500	6307450	7420380	10720700	9302270	10263900	3856	3306	4179	4046	3901	3616	10067500	9052780	11228300	11563900	11231800	11014700	15492	8510	3859	44789	19308	15195	11724300
395	1922290	214347	1754110	848762	895553	1563600	5881	31147	5389	3929	12607	4417	5843220	5300130	4497990	3132060	8634630	8308810	3684	11284	3777	3487	3334	3776	4187980	6696710	7746000	10486800	9716710	11171900	3782	3720	3608	4625	4706	3611	10194400	9009250	11099200	11642500	11738800	10834700	23302	9792	4017	44258	21028	15072	12648100
400	1886620	751890	1698310	976552	928448	2157280	4710	34215	4733	3794	10983	3748	6946390	5268120	5596670	2998430	8427500	8447810	3356	11265	3555	3715	3265	3916	4383980	6723070	8114960	11179900	9372160	10337700	3789	3845	3612	5014	3986	4629	10735500	9845750	11775500	12074000	11457700	10438400	18182	12449	3706	56264	19739	20630	13110000
405	1844550	786070	1564190	1748150	1140090	1511070	4765	35822	5003	4754	12166	3828	6727360	3561340	2919270	3284060	8767180	8968640	4545	12820	3717	3774	4172	3704	3960750	6260210	7535560	11569500	10422000	10841900	3941	3901	4067	4758	4310	3845	10937000	9730770	11881500	11849800	10788100	10476100	17362	10550	4309	46469	23904	19117	11446900
410	1889140	408701	1856210	1181800	786775	2152810	5550	39555	5453	4372	12651	4440	7539850	5448890	4328930	3078570	8667230	9381720	2869	11848	3626	3752	3617	3274	5460210	6288320	8214130	10205000	10055200	11243700	3894	4127	3716	5119	4205	4489	10556000	9479530	10439600	11489500	10674600	10459700	22257	14161	4887	75495	25006	16145	12312500
415	1833920	783084	1810290	518696	1063710	1686860	5229	39128	5571	3906	11356	4608	6991290	6006620	4069880	2831610	9626330	9879910	3316	13104	3720	3801	3543	3539	4874760	6855620	9684890	10953400	9852000	10310000	3882	4081	3486	5036	3469	4200	10659000	10404500	11384600	11805700	11032300	10465600	22345	11968	4745	70255	27113	21288	11507600
420	2062010	584305	1546450	1450730	1164350	2521580	5439	36975	5243	4055	14373	4542	9331750	5732930	6503450	3154510	7529700	8883530	3596	14092	3480	3709	3842	4296	6252790	6558500	9157420	11565800	10456400	11063900	4761	4165	3608	4766	3850	4922	11584900	10585600	11420800	12599100	11289400	10608500	24098	12485	4683	73429	28196	24883	12043700
425	2065400	842346	1567910	1538960	1125690	2639810	5515	39523	5790	4205	11690	4657	8176450	5596280	4361920	3284330	9239410	9885580	3437	13496	3984	3780	3859	3354	4709990	7314770	7795200	10894800	10443900	10465000	4150	5046	4011	5168	3760	4247	10694000	10274800	10391800	12070800	12269600	10956500	26182	14606	4601	83347	30573	24782	11574800
430	2130950	401608	1645870	1731250	822104	1883610	5253	43332	5790	4147	13631	3638	8460300	5679440	5095150	3218540	9701680	9578500	3304	14203	3513	3563	3930	3305	5298380	7042250	7880120	11840100	10110900	10491100	4082	4472	3069	5679	4044	3903	10756600	10967500	11814100	11583400	10638100	9594700	25812	14052	4353	83226	35467	29349	11294700
435	2117520	744520	1642480	1337740	937684	1849310	6015	41014	5556	3828	13522	3743	7816280	6670750	5741320	2857390	8978990	9869960	3510	14040	3836	4470	3622	3765	6182120	6930580	8877870	11045200	10265500	11504100	4798	4382	3571	5640	4457	4195	10872200	10808200	12185200	11224800	12167300	10110700	38607	16644	4799	101062	33966	26644	11499400
440	2049330	806133	1523660	2197030	1382280	3086290	5831	43242	5557	4503	12460	3974	8426530	5841270	6267040	3338980	9846340	9228280	3242	14770	3565	3381	4008	3724	6358600	6780260	8947760	10869900	10089000	11052400	4623	4763	3389	6068	4748	4686	11161100	10791200	11587700	11887300	11603900	11082800	29439	17698	4205	102823	32706	27183	11462000
445	2091500	1120520	1630310	1049310	1092480	2218820	5606	43537	5970	3501	14602	3948	8215110	7263820	6666650	3412780	9634720	9492020	3292	17346	4038	3933	3531	3728	5992960	7301490	8852490	11121500	10505800	11095700	4850	4269	3184	6277	4764	4178	10576600	9627700	11592700	11836400	11764300	10608500	33023	18805	4263	131983	41742	29260	12224500
450	2303190	1219540	1591690	2347410	1590590	3689400	6286	40674	6275	4055	13192	3996	8717790	8107540	6510480	3356830	9496900	10500900	3226	14646	3940	4204	3469	3943	6431020	6654550	8210030	10057600	9924420	10818300	4198	4195	3617	6970	4385	3797	10665100	11375300	11389100	12255700	11219100	11953700	42314	20094	4949	146367	42984	32524	10502700
455	2696370	1135180	1679920	1537030	1613750	3146890	6868	40844	6357	4041	13416	3927	8762490	7261080	7053760	3314780	10567700	9946870	3483	17326	3505	3975	3311	3592	6844490	6746880	9540820	11119200	9688800	11249200	4884	4491	3793	7109	4358	4386	11045600	11324300	12199900	11289400	11402000	10606100	43744	23256	3929	139679	45769	44178	10904000
460	2280300	1752860	1576460	1823350	1941450	2785870	6009	43783	6632	4236	13815	3966	9298360	7320820	5953910	3325710	10607100	9881670	3639	17867	3575	3785	3736	3321	6372650	7298370	9352630	11045400	9935160	11389300	4277	4669	4137	7814	5001	4020	10721900	11052800	11749100	11403400	11621400	10306700	39677	24257	3838	172666	49209	30610	11459000
465	2257370	1672840	1713610	3595050	1872130	3026640	7071	49521	6756	3917	13265	3889	9560540	7396950	6961040	3370610	11346000	9801440	3568	17857	3885	3876	3512	3573	6555570	7066650	9084210	12048000	9822720	11206600	4677	4967	3009	7909	4833	4167	11364300	11551000	10853300	11831100	11590400	10854600	48936	25160	3883	181858	47431	42302	10644800
470	2369150	982152	1675250	1323310	2513740	2726210	8396	42942	6662	4578	13426	4484	9449660	7366500	7179480	2979400	10258200	10421300	3354	18953	3817	3887	3750	3365	6889390	7658150	9670450	11370000	10209400	11186300	5836	5078	3726	8902	5352	4512	10946800	11358900	11804600	11593700	11728200	10693400	39600	26703	4895	219187	73588	43025	10802900
475	2271710	1283940	1690070	3595050	1688180	3524830	6670	46234	7142	4062	14444	4180	10454600	7945900	8071820	3268510	9247610	10709400	3470	16237	3438	3883	3602	3636	6793730	6854450	8438830	10564000	9787970	11345800	5781	5154	3430	9131	6218	4215	10333000	10838200	11344400	11554500	12396100	11054900	50452	29558	4786	226414	65960	53666	12043700
480	2315420	1351070	1685880	1843710	1886970	2571190	7660	49140	7746	4091	14528	4082	10218200	9374300	7803000	3118780	11023900	9930280	3625	18685	3817	3564	3489	4092	7309690	6889980	9023300	11412800	9521690	10993800	5773	5326	3721	7580	7631	4621	11734900	10958100	11663600	11901400	11611500	11423900	62049	31001	4078	256741	61170	51254	12763500
485	2337780	2056950	1677160	2503780	1923820	3595050	7220	51730	7381	5090	14807	3824	9576550	8513980	7617940	3465490	10576100	10128800	4045	19473	3532	3893	3427	3547	7261080	6940930	10783800	10795900	9914270	12016200	6114	6106	4694	11197	6048	5983	12317200	11178500	11191200	12323600	11480500	11390500	50658	33777	3592	226418	71997	60762	11834000
490	2313800	1333280	1627030	3595050	1392430	3595050	8858	51163	7900	4087	13839	3716	9386020	9006320	8858930	3205850	10163000	10817000	3415	19066	3563	3979	3572	3574	7814520	6639710	9940820	11167800	9864100	11358900	6584	6701	3569	10174	7667	4915	11236700	12026100	11128900	11905900	11334900	10661600	75238	38356	4112	353987	75895	52071	11246800
495	2854560	1722800	1661530	2940740	1736780	3584570	7724	43284	8368	4066	16381	3724	10147200	8617450	8187000	2883780	10729700	10243800	3355	17900	3969	3778	3589	3957	8397050	6531950	8434730	10305300	10315600	10425200	6707	6287	3285	10104	6703	5688	12126100	12110100	11915000	10312100	11534600	11258300	63949	38011	3578	507993	80654	57156	11226300
500	2334550	1091360	1603940	2592830	1817450	4683250	8140	38528	7435	4128	16367	3734	10026700	9693480	9590410	3288420	9710270	10200100	3759	21078	3436	4164	3822	4049	7428380	7234530	9160150	11689400	9555270	11343500	7681	5776	2944	13756	8068	5103	10922800	11586500	11340100	11917200	11530700	11768800	75428	39425	3641	580544	76892	51068	11275500
505	1918650	1321970	1553390	2133770	2971530	4143080	7384	43081	7884	5942	15453	3842	9097490	9516420	9163270	3046550	10526700	10572200	3387	21140	4133	4274	3860	4113	7759470	6797050	9386800	11031900	10272700	11513100	6857	6609	3159	14239	7681	5899	11173800	10735000	12061100	11217000	11245300	10228200	82016	44297	3713	592173	109701	82199	11537100
510	2431630	1974400	1675060	2169440	2148620	4727950	8222	50491	7555	5281	17992	3940	10685000	9564050	8496020	3378030	9621250	10131000	3486	21257	3639	4166	3384	3538	7430140	7601150	10126900	10178800	10213900	11271800	7222	6306	2857	12423	9671	5772	10788800	11892200	12370100	11428400	11786400	11226100	83879	47060	4255	706094	106568	68975	11324700
515	2040650	1348210	1627880	1752160	3595050	3595050	8128	46759	9037	4718	16124	4305	9667520	9143950	8686560	3429180	10588000	9580060	3905	21464	3597	3683	3702	4660	9039900	6793150	8796850	11056500	10346100	11336400	8185	6431	3450	14315	8486	6044	11125800	11092800	11536500	11575800	11882800	10353300	65877	46564	4296	1056290	110437	104586	11875600
520	2251290	2224550	1652620	2654580	2562080	4583490	8948	52631	8699	5192	15238	3690	10007200	9792070	8837070	3248990	11203700	11415100	3633	20320	3705	3969	3769	4909	8575090	7074650	9165810	10580900	9849660	11838300	8455	7219	3671	15254	11670	5626	11317900	11846900	10758000	12165300	11417100	10653000	110073	52554	4215	726655	116009	97277	11456900
525	2323420	2044250	1592980	2182360	2573720	4919850	9067	53933	8086	5150	16382	4267	10642000	9950580	9157810	3022540	10422000	10477300	3722	25124	3015	4311	3868	3531	8100710	7493980	9244880	11448700	10066700	11286100	9792	7541	3386	15287	10080	6684	11833100	12751200	10580900	12024600	10615100	11148200	109213	55257	3642	1002190	124934	105970	11517200
530	2340250	1313480	1627020	2650860	3595050	4574710	11599	49080	8371	5180	18597	4819	9664200	10078300	9177530	3242160	10443900	10699800	3490	22889	3285	4236	4123	3221	8761710	6305110	8764060	11307700	10472200	11418600	10251	8317	3265	18191	10889	6411	11750500	11417400	10966300	11764900	12081400	10886300	105263	57421	4225	1024550	134108	109469	11435200
535	2321400	1743530	1665580	3639810	2474900	4671340	8188	61997	9655	5822	18898	4005	9612860	10230700	10401900	3359870	11055900	9951560	3409	25167	3435	3699	3716	3788	7899440	6630730	10365000	10963600	10269800	11093600	10037	8880	3339	16689	11882	6890	11577700	10493500	12208500	12242400	11488100	11213600	109399	62499	3740	1494520	125346	77975	10976100
540	2028550	2732210	1730210	3595050	3595050	4635810	9463	59131	9460	5818	18054	3862	9545900	10558100	10143300	3297210	10453300	10836700	3753	25919	4031	4451	3672	3613	8431800	6767970	10663300	10355300	10091300	10743700	10997	9391	3384	17579	13147	8510	10731300	11299700	10710800	11804000	12208700	11069200	145911	62174	4937	1584090	138503	115064	11480100
545	1935960	3595050	1710000	2802730	2373640	4411510	10310	57441	9159	6103	19008	4333	9443410	10544400	9790700	3225560	11021200	10059100	3849	26702	3530	4388	3698	4222	8664500	6737510	8818720	10875500	10162200	11575800	12014	8348	3269	22376	12318	9821	11045700	11383100	11992900	11953900	11281400	10578400	175381	67079	4300	1748800	150570	174386	10885100
550	2476200	1894380	1613280	5393840	3595050	4991690	10937	43376	10098	5616	16770	4076	10301000	10511100	9410220	3105310	9982990	10985800	3524	28659	3858	4542	3634	3869	8606710	6079240	9108610	10888000	9558590	11316900	11379	9477	3147	20017	14898	8647	10744900	11416700	11510600	11574800	12466300	10238100	141001	73276	4712	1510960	181487	131355	11389700
555	2461560	1700610	1483910	3856310	3595050	6294180	9318	52609	10061	5719	21065	4065	10738700	10214900	10498200	3434840	11165200	10711100	3814	26271	4211	4450	3593	4255	9161320	6661380	8422040	11244300	10049400	11858000	13359	10566	3350	23529	13172	9134	11354200	11589200	12871000	12019100	11579500	10897200	147860	68518	3554	2056380	301582	175046	12328700
560	2135470	1942110	1515100	3335860	2539980	4499740	9849	49554	9882	5484	20242	4004	9813740	9555460	9613640	3178320	10225400	10501700	3746	28103	3775	4431	3440	4268	9501000	6651030	9355370	11698200	10187600	11271000	14545	10694	3648	22296	17177	9179	10660200	12126300	11511900	11853900	11975600	10246500	261097	100814	4783	1842890	224192	186208	11334500
565	2216190	2689260	1757290	3909210	2866500	5111550	11675	71373	10908	5926	19797	3902	10479600	10578400	10341400	3151190	10273900	9872690	3994	28145	3498	4809	3304	4158	9546090	6469280	9349900	11099000	9805930	11901800	12695	11382	3599	23829	19314	9073	10835300	12292200	11964800	11862300	12112600	11701500	219574	89685	3817	2660320	264871	187065	11701100
570	2478730	2556170	1602640	4000180	3595050	6746690	10449	55852	11283	6081	19228	4148	10207300	10031600	10190900	3383890	10896800	9934380	3642	28189	3330	4666	3680	5512	8558880	6767380	9948630	10859700	10299000	11480500	15763	12023	3308	30017	20290	14832	10530000	11755200	11811200	11912300	11818600	11127700	274454	108659	4582	2241750	319447	260000	12885100
575	2221270	2383050	1568160	3595050	2706310	5736440	9781	63227	10916	6666	20984	4079	10278000	8943270	9595870	3139860	11333700	10649500	3449	26164	3448	4296	3247	4336	9040680	7191780	9560150	11161300	10675000	10824000	16426	12456	3472	24947	21456	11049	12431400	12057800	12232300	11601500	11933800	10675000	341156	97306	3899	2799170	350088	186430	11277700
580	2259350	3191210	1679330	3683150	3250160	6130970	11629	55880	12257	6839	26053	4060	10020100	9557220	10341800	3287250	10940500	10601000	3225	31273	3699	4893	3891	4845	8909100	6811110	10634200	10671100	9676500	10539200	18127	11855	3481	28121	19537	12574	11164400	11688400	11204500	11574800	12147200	11117800	381655	92607	4949	2727600	424353	205700	14115700
585	2050610	2741000	1824430	4439420	2574900	5283150	11179	63957	11152	7240	19791	4609	10122600	10281300	10292800	3367680	10851900	10149900	3426	32918	3779	5025	3519	5816	8475920	7313210	8860690	11102000	9945120	12500100	19150	13391	3544	29683	22406	11348	11527900	11050000	11517000	11437400	12169400	10721100	450625	93651	4519	2959180	491166	280828	12464400
590	2204720	3595050	1559610	4105800	3567000	6650060	11328	62794	11615	7495	18091	3937	10057400	10315600	10387100	3197260	11040700	10486500	3624	32455	3697	5349	3496	4603	8943660	6254550	10284400	11362200	10712700	11744600	26618	13145	3472	25686	26718	12194	10377100	11285100	12018700	11438100	12281700	11218500	563965	104864	3573	3185670	409710	332873	10834100
595	2469060	2539820	1722040	4936250	3595050	5490660	11977	70903	11059	8103	17890	4354	10004300	10295700	8989340	3003200	11130100	10087400	3768	34482	3423	5102	3259	5123	9076210	6794320	9800460	10811500	10227200	10977800	23388	16342	3313	40847	25030	12631	10783200	11702500	12092900	12996200	10739300	10649300	562514	135912	4510	2664120	934131	377383	11157200
600	2294370	3595050	1695490	5605450	3403990	6262940	12447	65148	10599	8309	22455	4519	10150100	10613100	9949220	3183980	10718600	10905400	3850	27405	3845	5341	3439	5110	10224900	7136930	9817060	12022400	10771900	11360000	23802	15566	3021	32501	27809	16297	12614500	10957500	12238700	12265500	11792800	11060200	797961	120820	4518	3428590	642379	357154	10638100
605	2529610	4504430	1620480	5509990	4550890	6509500	15042	59525	11402	7851	19463	4260	10454200	9860390	9408660	3143960	11258500	10288100	3939	29878	3659	5711	3722	5210	9002610	6694170	10527800	11595100	10130400	11333100	29224	16671	3271	32866	29555	14205	11347900	12096600	11579900	11959000	11927700	11072900	696028	125162	4780	3610920	847601	493157	11353200
610	2599410	2782120	1709510	5001060	3595050	6598520	12275	80817	12650	8472	21773	4193	10153000	10550700	9785630	3151970	10192100	10276600	3995	28127	3692	5545	3535	5180	9361220	7180070	9403780	11298900	10005800	12296900	25036	16568	2916	35138	29716	16180	11906800	12675800	11730400	12353900	12100500	10252800	1125950	150477	4393	4449180	998053	455602	11522300
615	2326120	3382710	1839700	5449080	4888230	6405250	11292	74909	12821	10455	22977	4271	10147400	10454800	9877770	3146890	10993200	10096800	3756	36075	3577	5601	3370	5476	9150000	7307150	9863320	11002200	10127100	11226500	27914	18513	3593	38995	35629	17121	10916300	12135800	12338300	12725200	11793400	10614700	949354	147965	4996	4516530	1845340	560910	11280200
620	1961680	3411410	1645270	5262650	4860110	7540050	12811	67144	12430	9261	26742	4501	9895920	9853760	10151700	3109410	10460100	10789600	3794	30630	3708	6172	3179	7916	8974300	6954400	8810520	11079100	9788160	11833600	30797	22942	3177	38312	38139	17570	11773300	10352900	12746100	12467900	11353600	10965300	1498830	176713	4609	4087250	1005510	981696	12668000
625	2180820	3093600	2294480	5997250	4779290	6524340	11537	73511	12917	9554	23229	4277	9849270	10558700	10065000	3142010	9744630	10053100	3741	38312	3552	5702	3511	6198	9198220	7079730	9215590	11891600	9987480	10976300	34337	22375	3404	40211	37191	18092	10977200	10785300	11594100	13049500	11522300	10481800	1065120	170426	3817	4259820	1370420	1070120	10646900
630	2216070	3235520	1558540	5345810	3423900	6397840	12229	68204	15140	8339	20865	4633	10656300	9116030	10186400	3172420	10315800	10562000	3812	40295	3862	5986	3675	5715	10939200	6759380	9099830	11952700	10281900	10526700	38879	22277	3329	51814	48932	17647	10852100	11452200	10862800	11800800	11054700	11492000	1369630	184077	4164	5022140	2242010	1046920	11453600
635	2243100	4123760	1671790	5709500	4509900	7252880	15200	65147	13095	10316	29226	4259	10243600	10131700	10380500	3343670	10642000	10394900	3438	39287	4095	6071	3952	6771	9416280	6895050	8997540	11599800	10390400	10818700	34714	27440	3650	47963	39653	20571	10876300	11625300	11858200	11847100	12419700	11221200	1868680	190175	4267	4642450	3074640	978267	11632800
640	2198760	4225460	1750150	6559670	4858550	7961910	13639	74769	12929	9464	21384	5200	9868200	10014200	10192800	3310480	10643600	10714300	3617	42810	3576	7273	3533	6892	11743800	6863040	8485680	11940600	9683330	11571700	34489	23280	3422	49135	45986	19970	12886300	10764600	11475400	12074700	12355300	10805000	1994600	232599	4583	4651430	2352250	1386610	11271600
645	2231150	3416290	1521520	5762990	4056410	7735070	14611	72437	13561	10416	22356	4344	11052000	10766200	10553400	3064120	11160500	10233100	4191	45860	3282	7593	3527	7973	9564250	6976650	9653460	11771200	10647500	11177300	43565	24298	3581	56319	45116	26905	11256000	11480900	12018500	12220600	10966700	12044500	1962690	266531	4761	4653380	2765380	1745390	11866200
650	2545890	4095450	1696900	7435800	5255230	7655620	15367	64429	13368	12090	22720	4611	10514800	10434900	10054600	3182810	10506800	11390100	4385	47947	3257	7960	3807	7287	9911740	6572550	9475040	11687200	10266800	12147700	45063	25751	2843	52979	52367	23435	10987400	11630800	11263200	11760400	11873300	10919400	2555520	295167	5223	4416780	2145210	1611580	11462300
655	1898360	4615900	1842670	6566500	5350110	8138780	14541	79699	14843	11129	24414	4932	10163800	10070400	10636000	3122880	9160350	9852000	3946	36747	4080	8413	3572	7452	10362700	6590510	9152150	11008100	10176400	11556200	45817	27590	3469	70662	62072	26717	11824100	11335300	10927400	11952500	11285700	10185800	2646750	322226	3752	4583100	3095940	2063320	12209400
660	2103990	4772660	1536800	7040290	5580660	8258050	16298	78411	16532	10662	27790	4730	10916700	10971600	10043700	3112920	10109900	10336900	4138	40202	3730	9347	3555	8085	10140900	7201930	10552000	11245700	9884210	12119800	36547	27733	3273	58290	66552	24044	11471100	11690700	12053700	11842800	11274700	10218400	3330790	357236	4989	5257380	3914870	2401280	11848500
665	2280090	4252990	1873830	7313600	4449570	8574890	14252	80131	15192	11614	26329	5027	10303100	10373400	9858830	3357140	11425200	10083900	4277	39592	3839	7907	3527	9814	10064000	6605160	8977620	11863100	9558980	11233400	51264	31783	4109	55852	65091	25612	11353400	11600400	11980600	12519600	11787000	11577500	2976080	496130	4363	5168560	3448890	2379880	11084400
670	2167920	4589930	1776220	6658060	4912040	8741020	15304	78483	15191	14671	26456	5031	10225400	10558500	10366000	3161530	11028400	11282900	4319	31040	3632	9142	3702	8278	10205100	8037260	8487630	11338000	10112600	12152600	49125	39849	3626	87425	59521	28964	10319900	10799800	13714400	12294500	11575000	10659600	3218930	477104	4925	5309500	3373340	2616290	13021000
675	2251190	3919170	1612460	7244490	5666940	8642240	15153	78166	17231	16169	23885	5109	10244600	10640100	10144000	2996830	10117300	10571000	4461	45671	3658	9261	3885	8864	10176600	6885290	10790000	11654000	9981230	10401300	58923	38692	3539	65607	83013	30675	11067600	11454500	12284200	11977500	11529500	10685400	3501410	506555	5017	6210430	4483150	2745450	11444600
680	2641700	4946200	1565060	7781730	6452690	8275820	15622	71970	15510	13134	29311	5339	9909590	9681180	10016600	3410630	10734000	9442040	4411	50219	3305	10930	3470	9794	10422000	6804860	9419980	11017100	10144600	11440500	61317	41368	3257	76198	78106	31960	12114000	11739700	12089000	12625200	12074700	12069900	3319460	640125	5093	5808090	4975880	3304550	10149500
685	2135840	5763380	1598450	7796560	5983000	9083820	14199	76047	14731	14892	21564	5441	10837800	10151300	10343000	3252310	10016400	10508500	4280	50505	3924	9644	3809	10673	10363500	6659620	9114860	11258900	9655610	11146100	65113	43043	3390	76880	68795	34499	11233700	13519100	12218800	11271400	11417600	11082300	3950210	612346	4283	5618920	4809940	3418630	14116500
690	2080810	5753820	1864000	6637370	5275340	8537610	16428	89029	16004	15646	25707	5148	10465200	10268200	9884990	2955780	10529200	10438000	3904	58889	4037	10400	4042	16294	10531500	6638150	10209400	11074100	10712700	11192700	69190	38980	3403	89497	79374	35117	11273000	11847900	11998200	12032200	10562200	12047800	4592080	794035	5455	5917210	3927950	4151670	11714000
695	1969500	5296420	1503310	8780450	6178410	8192270	16169	93158	16971	15140	23971	5995	10784500	10350200	10689300	3235130	11176200	10657500	4494	57583	4181	11479	4070	11518	11147700	7966600	9602900	10891700	10264500	11287000	72499	43435	4317	88410	93301	39385	10934900	11271600	12626400	12121200	12417700	10823600	4914380	1141390	4077	5231420	5232590	4043520	11219700
700	2207570	5841080	1622690	7853760	6017550	8413060	15865	94814	15297	17692	32452	5946	10760300	10549300	11102400	3360070	10433500	10634200	4537	54233	3366	12285	4234	13009	10206500	6833950	10734400	10224300	10502700	11525200	79003	46966	3715	113115	89817	37508	11062100	10404900	12002500	13064300	11800100	11400100	5502380	1127850	4951	6122380	4940930	4114970	11084000
705	2488550	5761620	1738950	7660690	6601450	8467520	15934	86110	16607	16884	29478	6747	10192800	11020800	9824280	3104920	10848400	10141500	4859	52129	3952	12469	3926	13065	11089300	7539270	9401050	9914660	10344500	10502100	82164	49305	3649	119771	92771	36778	11051800	11770200	12029300	11360600	11775300	10839400	5159380	1068950	5278	5550600	5433860	4293790	11368600
710	2226970	6005060	1740380	10723100	6751180	8525890	17709	86737	18540	15949	22222	5956	11366900	10223900	10056800	3240210	10741800	10525900	4858	57566	3841	14163	4170	13618	11080300	6831220	9332720	11021900	10155600	11464500	84658	50164	2975	98329	100117	43682	12184100	11946700	10172500	11904500	12390200	11112700	5262850	1444950	5634	6740440	6411500	4928830	13543400
715	2327060	6536050	1642040	8053860	6144050	8495630	16563	82405	19069	18810	29871	6178	10159300	10294000	10666800	3140060	10382000	9851800	5021	62128	3470	13802	4402	14198	11135500	6500710	10435300	10928400	10091500	11589600	95130	57176	3299	124986	111982	43152	11102900	12052300	11559800	11794200	12188200	10506800	4647130	1532040	5289	5196470	4953820	4782220	13669500
720	2115020	6307250	1568060	7809250	6017940	9423690	17489	92412	20477	21117	31913	6439	10264500	10367400	10478800	3481100	10307400	10275800	4835	55111	3444	14120	4246	15384	9806510	6753720	8042150	11258100	10468900	12002300	90963	57249	3710	116917	107102	49809	10894700	11849300	11035800	11726700	12180300	10768300	5260890	2003640	5494	5877390	6004860	4875540	11868000
725	2064390	6121410	1692980	7921890	6290270	8974500	19868	93351	21711	16714	25748	6384	10579600	10615900	9426620	3182620	9678450	10169200	5478	67350	3551	15082	4360	15429	12101300	7529900	10419500	10826100	10288300	11538900	83517	66171	3160	143844	106450	49412	11792500	11555500	12244600	11693300	11894400	11125600	5483830	2295980	4382	6123170	4993450	5290760	11906800
730	2145580	5285100	1958350	8053080	6937020	8623700	20582	88556	16951	20405	26662	7176	10503600	10953800	9988850	3196670	10476900	11006700	5198	68755	3685	14221	5035	17190	11111900	6468310	10868100	10492300	9881090	10858500	114355	63221	3936	118371	160317	48566	11348100	12307400	12315000	11471700	12586400	11323500	6023020	2766950	5419	6154400	5853960	5265380	12123500
735	2106970	6836490	1661310	8691050	7209740	9457470	17071	98203	21547	20099	26069	7472	10138200	10205500	10573900	3231810	10522000	9681570	5417	59954	3630	16479	4040	14862	10610600	6497980	9453950	11068200	10269000	11784100	124524	65467	3669	128717	160198	64987	11246200	11504700	11755800	12520000	12453700	11746000	5854940	2805010	5065	6171380	6099930	5610330	13672800
740	1902170	5782320	1785080	8400760	8093290	8816570	17254	100629	19474	19406	27910	7508	10646700	10805400	10823800	3213460	11725900	10393500	5782	67128	3807	17373	4223	18475	11248800	7091830	9968540	10040000	10151500	11044600	110708	65889	3126	135566	145101	51973	10781000	11694600	13266500	10946400	11932000	10701800	5726290	2396210	4887	6200670	5913310	5529900	9938680
745	2260330	6440200	1529710	7947660	5823510	9179090	20213	82801	21270	21918	28707	8003	10402500	11824500	9413350	3266370	11333300	10672300	6086	78028	3640	18023	4699	19359	11131800	6771280	10764800	10518900	10187800	11095700	133690	75582	3590	208643	178053	63882	11237100	14290200	12125100	11773100	11350300	10500900	6208480	3127230	6215	5986710	7526580	5591200	11389500
750	2170000	6393740	1465670	8529990	6404280	8646540	19122	94347	20080	29768	30181	9280	10549100	10220600	10705500	3099650	10082400	9502170	5576	79354	3283	18145	4936	19837	10642800	6556550	9313400	10569600	9598800	11629300	132512	81712	3376	205990	192229	67323	11584500	11474800	11376100	12209400	11955300	10960200	5703650	2881940	6404	6465580	6232880	4827120	12653400
755	2225200	7147270	1678890	10173900	7321990	9357710	18943	90428	18869	24086	28316	8626	11144700	10692600	10805000	3005360	10877700	10001500	7655	79970	3681	20243	5291	22385	10957100	6548150	9441850	11740500	10132900	11431300	136986	83670	3295	169424	194762	64291	11460400	11806300	12289700	11652100	10516500	10724200	6129020	4050750	6710	6097590	7086360	5982610	11915200
760	2025120	6373040	1559070	9435600	7735260	9352240	25625	112076	19241	24416	30960	9566	9907050	10744300	10914800	3114880	10644600	10193200	6415	81986	3558	20701	4710	21596	9581430	6739070	8920620	11052600	10043900	11202700	151395	99386	3818	191982	188272	64642	10987800	12005000	11779600	12297100	11389700	11314000	6761130	3487160	5161	5991390	6558690	6277000	13763400
765	2167630	7390120	1540100	10041200	7193730	8893490	19094	107793	22761	25614	33437	10332	10010500	10985600	9954490	3154120	11635300	10595600	7197	65856	3553	21063	5173	24738	11660700	6476700	9494950	11264000	10404700	11766500	157911	97094	3344	195309	213213	67916	11148400	11644700	12070100	12240300	12465000	10949700	6469680	3560560	6495	6242050	6137220	6207890	11392800
770	2623330	8209840	1768430	10240300	8488410	9712610	17856	103200	18797	30399	42129	10467	11187700	10766800	10101700	3372560	10721900	10650600	6452	77132	3634	23042	5320	24910	9368060	6723850	9324130	11331900	10373600	11075800	199191	92524	3161	178465	230732	65752	10825700	11699300	11871100	11729400	10943700	11189200	6919260	4196180	5887	6424380	6721700	6400960	11017200
775	2245670	7868990	1835450	8754100	6690070	9484020	20823	108860	18902	34381	30782	10555	10387900	9991190	10014400	3120540	10530400	10459500	6901	84551	3702	24205	5840	25937	11377800	6768550	9613250	11478900	9923840	11253100	181384	97660	3286	214076	188914	78696	12225800	11934600	10981900	11921900	11196100	10816200	7407110	4725220	7079	6306670	6837070	5795980	13014300
780	2273880	7648590	1650850	8758400	8703930	9265370	18812	104803	20082	33587	28913	11422	10648700	10413200	10468500	3077000	9991770	10263500	7338	82916	3466	24618	6068	26763	10031600	6478260	9304610	11470900	10411500	10772300	277966	109129	3355	212624	312990	78848	11497500	11610300	12067500	12419300	11952900	9856490	7640390	4623510	5117	6246540	6845660	6728730	9642140
785	2263360	8091140	1701880	7715550	7798120	9449070	21475	104048	22479	29062	31587	11154	10331100	10542700	10553600	3177350	10852100	9742290	7279	81924	3532	29140	5886	41253	11133600	7321800	10592700	10677600	10315200	10466700	270098	126364	3325	223554	303338	76504	11049800	11266500	11451600	11901400	11658100	10181300	6573530	4874360	6246	6232490	6142690	6364650	10854800
790	2736580	8146390	1805740	10441700	6021650	9659320	19825	106165	21307	30853	29276	12522	10568400	10377900	10879800	3297010	10916300	10759200	7207	85987	3987	27665	6458	31960	11658900	7544340	9976550	11784600	10779700	11120100	199257	107238	4265	251169	338238	79987	12550500	12136800	11481500	11711800	11201100	11083400	6505990	4891350	7975	6618630	7870940	6391780	11969700
795	2148480	8180550	1655060	9116420	8504030	9183580	20334	124333	21528	30735	29036	12335	10261400	10509300	10966500	3524250	11306200	9476010	7707	113096	3673	27605	6377	34902	12173500	6831410	8964150	10573500	10008000	12565300	281367	135117	3178	256243	248735	96174	11413700	11892600	11776600	11886500	12379900	10490400	7406130	4895250	6847	6448200	6870450	6214720	10980000
800	2224850	8491140	1650680	9245660	6907940	9001050	21438	104975	19351	29307	33961	13611	10832800	11040300	10170400	3496330	10809700	9871520	8560	99212	3798	30083	6389	35397	10749000	6864010	8401150	10521800	9937500	11255200	232488	175739	3041	327660	413789	115488	10667400	11419600	11249200	12099500	12352900	11228700	7202320	5517990	8040	7046930	6525510	6727560	12808600
805	2149880	7432090	1712350	9469180	7320430	9662640	22286	111567	22279	32439	28075	14426	10507100	10558900	10626800	3083640	11242500	10965900	8330	97705	3405	30295	7110	35456	8955760	6989150	9226920	10944800	9778010	11954900	327467	164382	4036	391542	362947	110279	10891900	11323300	11401200	12193800	11697000	11512100	7287440	5313020	8136	6345520	6514970	6868890	11158400
810	2288990	8189530	1718850	9479920	7915840	9757510	23117	100544	21210	37126	31010	15495	10807600	10841900	10583300	3045770	11253300	9485770	8149	86612	3732	31042	8482	42049	10851500	7207400	9260490	11669500	10145400	11535900	312091	142844	4756	429912	437268	111870	11372300	11285700	11552900	11581600	11279800	10603400	7263620	5592570	6888	6153810	7476800	7254640	11376400
815	2149670	9037950	1673300	9116810	8160060	9133210	19468	109279	22319	38831	53263	15921	10484700	10652400	10374800	3290570	11228900	9321990	8578	91990	3659	35542	7305	44268	9788940	6535850	9673380	10927100	10062200	11026800	400059	129595	3386	474753	529854	110617	11327100	11069600	11514300	11403600	12137800	10815000	7570890	5924440	7590	6574510	7358500	7295830	11547700
820	2331150	8023600	1709130	9442820	7196860	9754000	20997	124415	20959	35079	34790	17577	10638300	10024200	10516900	3208000	10531400	10823600	9296	100771	3633	35399	7828	46557	10594800	6635610	9440870	11226900	9901390	11169500	360707	158058	4676	419942	735961	120686	11644300	13515400	12088200	11976500	11362000	10503400	7022720	5619510	8143	6820480	6765430	7329600	11679800
825	2172360	7388170	1513180	10272700	6662940	8967470	21033	112418	21757	42550	37531	19471	10980500	12697900	10694400	3196480	10136400	10376500	9324	100091	4159	37597	8216	47518	10716000	6172750	9430720	10949900	9758290	11223800	399133	155455	3802	436134	513400	132908	10698300	11781900	12097400	11651700	11510200	10641500	7136930	6021070	7082	5791300	7421940	7354590	12901100
830	2155980	8398610	1458040	9901970	7733700	9787580	21948	115236	20974	41421	32675	19753	11442000	11307700	10741000	3167590	10917900	10655300	8877	96912	3542	38204	8231	55866	10221200	6666260	10570000	11148800	10232500	11234700	475832	200335	3573	582438	650067	135647	11813100	11866200	11625200	11516000	12323200	10781200	7158010	6056210	8189	6065770	7108810	7474460	11138700
835	2240580	8112810	1752470	9024870	7936920	9703630	18478	114198	21431	40926	30241	20376	10090600	10845500	11173200	3287840	10285400	10180900	8861	115200	3637	40487	9352	46217	11399500	6532340	9060980	11135700	10218000	11575600	501481	202249	3930	626588	648131	189691	11116400	11787600	11725300	11791500	12366200	11311200	7251710	6789830	9352	6711740	7532430	6954200	12749800
840	2165670	9339160	1714770	9290360	8368350	9809440	25173	122825	23183	40688	33752	21678	10730700	10662500	10874500	3415320	10189300	10576300	10595	103726	4088	41048	8689	46664	9569910	6352550	9184750	11472100	10625300	11411200	713284	209323	3769	642794	924203	199362	11429300	10700200	12122600	11503700	11558800	11119200	7372360	6872990	8159	6076310	6892900	7000470	11741300
845	2049560	8821260	1610120	10563800	7907450	8660400	20723	124183	23039	52958	32443	22845	10080200	10610000	11061000		10200700	10775400	11607	116909	3340	41416	10475	58113	10147800	6430240	10478600	10570000	9928130	11293500	740275	194026	3528	802524	921520	175046	11635300	11871100	11566800	10453700	12396600	10337500	7422720	6242640	7905	6623310	6442340	7417650	11821000
850	2402820	8645760	1688550	9332330	7298760	9924230	29188	119338	27035	43733	38600	23534	10139400	10835900	10857200		11162900	10362700	11438	135773	4047	45240	11042	57024	10443900	6758600	10158700	11042800	10096600	11334100	743552	243301	3758	789126	1070000	169372	11452000	12006400	12168000	12032400	11787000	11433400	7404370	6853470	8519	6475730	6933510	7447120	11651300
855	2308920	9010620	2134390	9410220	7121500	9999780	22718	128315	22910	50571	47850	24769	10603400	10755900	11129300		11087300	10946400	12092	108605	3202	52090	10823	61383	10186000	6745320	9279040	11642500	9809440	11156400	1170630	260000	3642	995565	1076230	260000	11191600	11823700	12366400	11263800	12468900	10408000	7448690	6627220	8547	6999300	7525020	6944440	11500000
860	2097380	9533600	1799270	8711540	7332920	9357710	25165	129898	22738	45295	42816	26278	10635600	11059400	11405100		10746100	10614100	12332	121248	4113	53817	11776	63474	10421400	6686760	10005400	10931200	9698170	11725900	1134040	327398	3296	884616	1203660	251514	11509800	11186500	11700500	11961100	11128900	10685400	7450640	6904030	9970	6961040	7493000	6717010	11698200
865	2170540	7795000	1551400	9564840	7038930	9368640	23975	118373	24915	46366	33295	31736	10825500	11056100	10426300		10979400	10003500	13267	123919	4945	50992	11578	61952	10413100	6433760	9363180	10256700	10083900	11595900	835101	317788	5773	1128100	1174710	231175	10796500	11526200	11118000	12361700	11780000	10819100	7610910	6691640	9697	6618630	7540050	7358890	11522500
870	2062730	8809740	1513670	8624090	7364740	9359860	27362	112116	26900	54142	31731	29138	10219800	11128700	11206800		11142400	10309400	13365	126920	4299	48984	13622	65616	10805600	5633760	9573420	10851300	9869370	11999200	1193610	380231	3502	1120220	1951390	309381	11231600	10291800	11811200	11829900	11446700	10491500	7587290	6641080	10487	6651620	7569330	7474850	11339700
875	2302820	8831410	1783430	9610320	7487930	9809050	23558	122315	23265	61236	40027	30761	10553600	10338700	9959950		10459500	10222300	14100	105113	4138	55310	14536	69453	10884100		9472300	10723600	9818420	10960200	1267590	299232	5675	1523730	1483250	241932	10657300	10990100	11500400	13543200	11143700	10268200	7582410	7190610	9774	6654150	7269670	7637460	10915300
880	2211060	8847020	1599750	8317400	8280310	10120400	22088	137219	22009	50982	34407	32960	10852900	11624600	10009000		10247300	10255500	14619	134940	4168	55932	14192	68130	11233900		10517500	11176200	10838400	11185500	1273460	338293	4182	1272650	1700710	287631	12232300	11365700	12226000	11549000	11565400	11120100	7130870	6784750	8564	5893790	6832190	6959860	12622500
885	2194370	8972740	1796710	9861560	8383970	9571080	23762	118496	21913	52325	40811	33993	10256900	10813100	11147300		10737900	10806400	14190	138997	4611	59327	15981	76668	10292200		9530480	11622000	10552600	11368800	1535030	294033	4016	1511520	1847840	323955	10776300	10988900	11269900	11527000	11830100	11034000	7710080	7646640	9878	6549710	7532040	7487730	13402600
890	2192730	8941120	1700060	9357910	7055520	10351000	23169	131874	23005	62261	39564	36170	10368300	10061100	10382600		10497200	9884010	15197	149807	4099	62539	15909	81414	11606600		9339750	11172400	10024000	11247000	1813670	406986	4889	1853270	1844040	393062	11010200	11333100	11003800	12472400	11637500	10568800	7845760	7285680	13037	6525310	7726680	7864500	13356300
895	2232840	9452780	1658090	9069570	7722380	9837360	25746	132159	21831	68451	36924	37858	10898000	10889000	10997700		11168100	10265500	17389	194485	3695	66284	16478	82267	11605400		9720030	10152400	10196900	11898700	1777990	400695	4524	1737800	2344590	361523	11178300	12118100	12031000	12810100	11342700	11080300	7067040	7463330	9912	6407790	7423500	7137900	14898200
900	2231360	8333800	1707790	9490650	8713890	10569400	26047	130182	22882	69886	38195	41159	11057100	10474700	10830800		10125900	10409300	19480	130724	4338	66519	18230	86571	11458800		9098660	9972840	10325200	11646600	1925870	477809	4950	2080250	2298380	472513	11019800	11962300	10539700	11461800	12157900	9963270	7407110	7536340	9946	6864400	7346200	7617160	11394800
905	2209850	9974200	1497890	9491820	8047810	9641950	20707	125100	26189	56676	37156	40545	11751300	10307000	10579600		10068500	10439800	17996	139454	4046	67591	19511	86525	10079200		7899830	11745600	10430600	10620200	2200940	429359	6536	2131100	2720950	460622	11381900	12136600	11861000	11605400	11645600	10795500	7231220	7317500	13047	6433560	8054640	7494170	12012900
910	2143820	9666150	1976780	10045700	7251520	9464690	23737	121094	22607	63375	36533	44604	9744240	11538900	11071700		9401440	10560200	17537	152934	4194	81819	20958	95945	10204800		9381140	10499300	11744000	10971800	2293320	577931	4895	2080400	3213270	602128	10329500	11468400	12552600	12041200	11726500	11197600	7072700	7442830	12937	7003980	6847220	7280610	13351800
915	2308320	9253460	1506920	9161130	7337610	8820280	25821	147236	27048	70244	39911	52687	11290000	11188100	12000900		10072400	9867420	19368	186216	3862	67555	22628	100965	10911200		9256980	10966700	9947070	11485600	2648040	577585	6391	2658190	3291740	650357	11203900	11841300	10595200	11893800	11412600	10534900	7340730	7749910	10694	7468600	7542200	7320820	11527000
920	2300030	9769810	1997170	10297900	7019600	9548440	25834	139952	24939	63946	44138	54600	12281900	10353100	11185300		11212100	10794500	18957	168578	3942	73484	21485	100457	10024200		8931550	11476600	10572700	10376200	2994080	627045	4473	2329560	3853770	869517	10834900	11810800	12263500	11587500	11008300	10448400	7543950	6938390	12571	6797050	8230530	7699150	9428180
925	2183670	9921110	1618430	8387090	7534970	9435800	23343	118250	25680	70771	40805	48176	11019200	11047700	10310600		10906600	10689300	21512	145780	4430	79729	21375	103442	10376000		10658800	11094000	10108900	11441100	3103740	612858	4999	2442960	3606820	871923	10673700	11691700	11764100	11978900	11136300	11237500	7007110	7101980	15224	6759960	7178120	8166300	11351300
930	1953450	10527800	1600220	9373520	8272310	10375800	25115	155081	23772	66316	39391	55429	10553800	11820800	9546680		10284800	10958700	21762	178328	4203	77170	22855	110349	10381200		8972160	10833000	10211600	11530100	3202140	700494	5252	3358740	3770800	989550		11926800	11235100	12011100	12456800	10205100	7414130	7292710	11124	6254550	7040680	7163280	11059200
935	2118840	10278700	1928550	10224700	8411100	10029800	29703	143655	27329	84364	41516	53705	10734800	9969320	10672900		11217000	9479330	22521	164019	4445	82340	24919	125787	12043300		10597900	10930000	10617400	11264800	2556700	856422	5990	2983130	3327860	1138480		11233400		12401700	12349200	11014100	7818040	7268110	17220	7162300	7373330	7487340	11122100
940	2295080	9257560	1749050	11093200	7438150	9262840	26897	127389	25074	75676	39263	62639	10355100	9957030	11275500		11048300	9997240	22536	170453	4184	86908	24711	126212	9981430		9017450	10824000	10205500	11406900	4113610	851597	6090	3517860	3375490	1262840		11378600		12614100	11640600	10348000	6807400	6981140	13996	6646930	7700520	8713300	11326700
945	2033980	8865180	1961140	9696410	7392660	10385300	26826	149955	26795	73318	51141	64070	11184500	10861900	10922400		11013700	10123200	21168	185001	4680	91131	26609	124340	11335800		9427010	11389100	10177600	10989900	3613270	1052850	7610	3755770	4387690	1394730		11578300		12158100	12028300	10303700	7128340	7256590	11587	6770890	7417450	7691540	10034900
950	1962670	9522860	1685680	9905290	8473180	9837750	26070	157677	29308	77997	50523	66044	10117700	10712300	10402700		10551700	9160540	25787	179457	4162	77441	31619	120322	11094000		9085580	11461600	10129000	12280900	4355480	1055060	6211	4150110	4257680	1252870		11527900		12501700	11258900	9996460	7784850	7230630	11960	6626240	7528140	7917790	14294300
955		9676500	1536070	9756150	7566990	9416280	25444	157598	31576	77814	42059	66180	11372200	11039100	11196800		10463000	9691340	24058	176493	4339	92274	29767	149169	11078200		9648780	10774400	10301400	11416500	3633180	1208100	6584	4198720	4892720	1732490		12069900		11253700	11887500	10221200	7510570	7307350	15943	6681490	7450640	7681380	10951100
960		9353030	1751780	9933990	7643900	9208370	28149	141672	31192	86384	41492	66973	9884400	10653600	10479400		10205500	10770900	24872	193540	4572	102971	32217	130360	10819100		10465400	11056300	10337100	11385000	3556460	1302140	7922	4636010	3960750	1436730		12271100		11983400	11543700	10188600	7438730	7580850	13953	6396270	7559570	7739560	10523900
965		9995480	1716480	8475330	8012470	9243120	32413	187798	27732	92890	44560	70068	9963080	10388500	11728400		10735400	11035400	24972	187636	4596	105972	33005	161869	11184500		9253270	11058800	10773200	10850700	4196770	1269650	8434	4024780	5693100	2143280		12465900		11269700	11974400	10324800	7634340	7209550	18908	6556350	7600570	7888900
970		9626330	1769620	10830400	8964740	9343260	27802	166330	26882	93311	42764	70246	10993200	10750200	10153400		10185800	10887400	28215	260000	4455	112216	35399	155389	8474750		9022130	10667600	11989600	11941800	4686370	1357610	8258	3522490	5108820	2116680		11209500		12044100	11435800	11391100	7293100	7589440	13570	6805250	7809250	7672010
975		8967670	1612750	9272210	8444880	10069300	31190	149678	29502	88416	58293	77191	10298100	11478900	10502700		10823200	10394500	28271	201177	5895	117299	34971	164967	10599500		8903830	11160300	9658930	12259400	3314190	1592410	6960	4335960	5142010	2362800		11511700		11090300	11274500	10059100	7632190	7630820	21632	6495050	7846540	7645860
980		8961030		9981430	8262740	9959370	28836	147497	29298	83380	37840	79772	10432200	10610000	11011200		10976800	9864880	28282	203521	4643	108540	36103	172460	11011800		9886360	10473600	10411700	10987800	5690370	1899350	9027	4114580	4538980	2719930		11147800		12191500	11475600	10073800	7449470	7948830	18717	6448400	8216280	7780950
985		8841950		10078600	7505890	9273380	28323	154761	28981	87056	42728	85632	10617400	11022300	10068500		10519200	9913880	30606	225893	4671	117934	44580	198924	9847510		9037750	11251900	10301800	11153700	4411120	2236730	10017	4691450	4589540	2743060		11113900		11741900	11047900	11552100	7432090	7323550	23268	6560450	7551960	7745610
990		10082900		10282600	8268600	10012100	29677	142001	30097	94311	45062	85408	11270100	10841700	11258700		11042000	11212300	28303	235295	4859	124785	47759	194374	11167600		8694950	10411900	10323100	11455100	4458750	2306210	8990	4888230	5803400	2871250		11101800		12404700	11596800	11162900	7409450	7761230	21942	6767580	7532630	7829360
995		9177720		10406400	8589920	9879720	36988	175631	29782	90998	49585	89674	11624800	10129600	9707150		11450600	10870800	33370	228506	5371	107777	44117	207619	10136400		9598610	10937200	10131200	12327200	5462160	2082890	10708	5401840	6913790	2819910				11773500	11307500	10603000	7241560	7500610	17190	6449370	7191200	7358890
1000		9675520		10160800	8423210	10122600	30413	140408	29116	110429	42613	95854	11845400	11213400	9720030		10703900	11143200	32744	246429	5061	131208	46524	201248	11404200		8948540	11524400	10416000	12219800	6536830	2390980	9435	5497110	4764070	2986610				11544500	11431300	9936140	7259130	7661860	14720	6617840	7546300	7878160
1005		9566200		8748630	8409540	10022000	28695	204603	27688	122978	44743	102514	10598900	11038300	10914600		10982700	11150200	32848	238061	6892	118925	43406	199420			10844100	11684500	10106200	11102400	4612380	2162230	14038	4926680	5445760	2964170						10936800	7227310	7534390	18816	6866360	7650150	7435410
1010		9687240		10015800	8430040	9390900	28709	201926	27143	100820	59975	99286	11250700	11377000	10456800		9906270	10057800	33420	263240	5181	138315	51218	265535			9216180	11105500	10300400	11564400	5541620	2330780	12866	5784860	7057080	3022540						11033500	7345610	7364160	17302	6585630	7835800	7542390
1015		9975180		8979380	7604270	9888110	35771	167298	29188	131411	41501	101808	10206700	11535500	10640700		10253800	10824400	41359	287797	5129	127588	52273	326969			10425700	11420600	10258400	10885100	5503160	2404480	15457	6013060	6440980	3983590						10017000	7896120	7015700	16241	6282660	7471720	7418430
1020		9839900		9632380	7870940	10619000	30094	168132	26546	131864	44332	110205	11242500	10659000	10755300		10289500	10211800	36969	246343	5192	133877	52730	267167			10464000	12200500	10053300	11894000	5823510	2951330	12868	6733800	6200280	3526590						10247900	6961430	7664010	27269	6562790	6985240	7536530
1025		9580260		9831700	8235800	9684500	29992	171599	38688	138764	48119	111037	10710200	11205600	9910170		10934700	9746580	39620	251072	5213	147489	58355	355190				10648300	10251800	10958700	6024000	3778420	17043	5823900	6310770	4421270						10077300	6906960	8051320	24217	6828680	7425460	7613640
1030		10083100		10004900	7716520	10412700	34707	182221	31204	111082	43915	115528	10930600	10440200	11269500		11441800	11363600	48292	279722	5789	148273	61334	307763				11647200	10103400	11836600	6425750	3357530	15054	6672700	6322480	4440980						10167900	7576940	7258350	24312	6721700	7546490	7477190
1035		10736300		9958200	7747170	10049800	33817	156180	32331	105063	53757	135606	11367700	10685200	10519400		10372100	10286000	40560	261332	5056	143872	64722	326789				12687100		11796000	5973430	3501990	14395	6654740	6495440	4200870							7259330	7604860	29144	6476700	6953030	7858640
1040		8945220		9183380	8664890	10106400	35466	183400	34474	155143	45871	135871	11121500	11711800	11126000		9909390	11380000	42221	263848	5618	150616	74362	445923				10942700		10930800	6639320	3252310	18568	6020680	5888320	4657280							7551180	7082460	21613	6483930	7583580	8044880
1045		8343560		10221500	7879530	9588650	35066	163209	33903	112507	45593	131395		10661800	10170200		10720300	11104900	41744	306090	5670	147463	64052	353310						11643100	7401250	3401850	14900	6422820	6495640	4311160							6909690	7264210	24808	6489980	8086460	7032290
1050		10123000		9328230	8370890	9301880	34581	217403	27908	118858	47129	135018		11820600	11110600		10130800	10649100	56080	305260	6503	153803	73595	462765							7076020	3980660	20677	6605740	7318480	4933710							7064110	7587880	22557	6653570	7194710	7802030
1055		10600700		11274700	8912620	10659600	30979	193884	35874	159561	48415	139308		10906800	11818800		10972500	10131900	49901	294157	6643	178879	72561	470646							6760160	4485880	16996	6472990	7134000	5471340							7110770	7457670	27290	6624480	7236100	7407690
1060		9749900		10476900	7595680	10409500	34299	186582	34699	146273	45982	149336		10462200	11193500		10509300	10211600	47439	327093	6658	170348	78558	494194							7020970	4223320	24031	6293780	7243120	5033660							7593150	7666550	29626	7051030	7459230	7548250
1065		9570690		10333000	8856000	10600300	30274	180778	39926	148723	47090	148806		11072700	9945900		11109800	10314300	49972	310363	6754	167667	73716	535703							7325110	4085690	20709	6669380	6931560	5356350							7312230	7340540	32655	6072990	7191780	7492220
1070		9770400		9758100	7622820	10440000	35319	209532	32330	165708	49919	169059		11810200	10798200		11016300	10134700	51133	325227	7068	164911	84710	629146							7290950	3824490	18558	6873770	7139460	5475050							7531460	7069970	37152	7104520	8274840	7313010
1075		9912910		9921690	8223310	9394800	31506	195015	34919	141593	44010	162707		10639900	11648200		10578800	10144800	50500	375502	7047	167584	80626	602170							6387100	4993840	22833	6395690	7218920	5551960							7203100	7345610	27714	6809550	8487040	7454930
1080		9398900		9293680	7435610	8845660	33452	215232	29761	175017	47058	171320		10894300	11259700		9840680	11228700	54746	354900	6081	170236	88174	707339							6651420	5043620	25027	7183000	7283140	5567970							7553320	7670840	26039	6958300	8520040	7444780
1085		9550580		9230430	8123940	8990510	35483	208065	37751	171377	68527	179146		10728900	10890200		10165900	10340600	53543	354720	7325	194328	98364	704712							6839810	5008480	27558	6832000	7073290	5806330							7597250	7353230	31120	6657280	7319450	7442240
1090		9880890		10848600	7729410	9744040	38043	187636	37614	156170	56681	205934		10624500	10962600		10810100	9872110	56002	389080	7209	173261	101725	805649							7497100	5533420	25595	6954790	6963180	6063430							7607790	7423310	33844	6703540	7616180	7349130
1095		9710270		8293190	7002420	9538680	30172	199775	38046	149945	48348	195655		10980400	10525900		10202400	10030000	61916	426386	7954	188591	104679	830898							6874550	5272220	35248	6426920	7242150	6047230							7287440	7389340	34373	7078750	7412380	7867820
1100		9935360		10953800	7599200	10000200	37795	206177	38199	190354	49898	215243		10925100	11265600		10521200	9888310	62435	385872	7302	186516	102006	1064490							6913600	4989540	37246	6921410	7144730	7218140							7258350	7501790	33019	6628390	7126970	7213840
1105		10612600		9634330	8277190	10115000	34356	191328	37200	167770	52180	216994		11407500	10857200		10276800	12147600	64783	365298	6924	166227	108348	1126630							7151570	5646450	29763	7770790	7324920	6911650							7431310	7536730	47450	6595790	7352440	8264690
1110		9874060		10078800	8475330	9341120	35266	205036	24764	155985	58651	229156		11206200	10260200		10232100	10414400	55966	403654	8639	164410	101742	1154830							7637660	5990030	30093	7191390	7721210	7003010							7215600	7168750	34396	7063720	7419790	8272700
1115		10675400		9853170	8640870	9117200	31750	209928	37267	206765	54482	248141		10656300	11083800		10298800	10146200	66222	542091	10015	242292	114970	1624590							7035410	5774120	37286	7105500	7505690	7581040							7004760	7523260	37724	6536050	7248000	8158100
1120		9388360		10858900	7972450	9545700	35589	226698	38467	221523	53419	242444		10883100	10835300		10023000	10932500	64477	474228	9977	219684	126451	1511040							7493000	5312240	32546	7370600	7423700	7214430							7583000	7447120	34543	6735560	7328240	7479530
1125		10458100		10068900	8198710	8993830	30636	205691	41820	219684	52798	252634		11844200	11183200		10712500	10255900	72301	438457	9836	196962	125176	1220840							7392850	6187980	42693	7641560	7197050	6646930							7314960	7471530	36972	6247910	7166010	7167570
1130		10737500		11188300	7868600	10390200	42389	226169	41854	189132	53780	255981		10765000	10027100		9729210	10048200	69756	461493	12035	208778	126563	1557150							7842440	6084710	38924	6951470	7283920	7628290							7494560	7569920	39365	6116140	6958110	7181040
1135		9124040		10592100	7378800	9105490	34652	240743	38239	190410	63797	292014		10771500	10307600		10596800	10521600	77517	483091	9789	289968	127596	1895050							6955180	5931070	46512	6933310	7284900	7412960							7054540	7772750	38093	6316630	7647220	7770790
1140		10074500		12668200	7150790	9460000	38068	225575	39228	195045	58832	308759		11251700	11001400		10262700	11647600	76573	453376	10839	242808	145626	1996040							6529220	7138880	37567	7434440	7586120	7538290							7231610	7515450	49914	6578800	7528730	8149900
1145		9893190		9669670	8522180	9264400	35652	235544	38815	232398	49461	312990		11018800	10957100		10706300	10887200	77355	527241	10941	250865	145006	1937550							6922770	6201640	45151	7562300	7144540	7701490							7117600	7611500	49440	6495050	7348150	7856880
1150		9252490		11497300	8240290	10353900	36995	236222	37026	241504	53067	388970			11390900		10720500	11004600	84521	462820	9671	253258	140656	2369700							7797730	6594610	38490	7082070	6986410	6804080							7419010	7528730	55311	6816770	7447520	8123160
1155		9492410		9672790	7347950	10198500	42446	245956	43121	242997	54897	445702			10707800		9414710	10640700	81057	532135	16034	252001	148627	2315060							7393640	6197740	58533	7292120	7330580	7688220							7825060	7807690	62274	7384460	7409060	7641370
1160		10105800		9583190	7716720	10196800	44351	249413	39445	203228	61467	451814			10396500		10745100	10447200	83728	622703	12326	283538	166936	1969080							7632190	6200860	45546	7693880	7351270	7072310							7367480	7561720	55189	6576070	7394220	7964060
1165		10277000		10831200	7466260	10060300	37321	239637	41376	209148	54998	520438			11006900		11766900	9587290	79104	557370	12814	288474	185864	2658370							7224770	6382800	47499	7701300	7493390	7127950							7625750	7789530	74401	6195200	7398320	7542590
1170		9813350		9983770	7680410	10211200	39314	239969	44830	253049	58011	440628			11187100		10308200	10541500	89598	591454	12283	295899	205705	2591540							7730380	6512230	47619	7601740	6860690	7254640							7263040	7431510	69293	6613350	7610910	8225650
1175		10355900		9887920	7608760	10081600	51064	246053	40263	225022	52865	490391			10921600		11226500	10671300	100340	531555	14489	303435	190493	3027420							6176070	6577240	68777	7100810	6903450	7253270							7424680	7237660	77556	6403890	7578120	8079430
1180		9755170		9772350	9177920	10411500	42956	231272	45432	229405	59172	448122			11281400		10834100	9913100	93270	633295	12358	304500	223302	3442450							7166400	6379880	53243	7099830	8044880	7200760							7428580	7541410	80990	6761720	7352250	7348350
1185		10833900		9956050	7523060	10316200	47761	239872	47234	287078	64688	613287			10701800		10666100	10997300	97828	609954	13497	332735	203587	3345430							6963770	6813650	57578	7552930	7466840	7694460							7457670	7389730	92017	6860690	6758600	7946100
1190		11208200		9584550	8347850	10865600	33054	272725	42633	336275	60712	540321			10646100		10118900	10257700	103511	744824	14076	348525	220459	3227650							7080900	6427700	60615	7446730	7295250	7629460							7156640	7679630	101481	6811110	6838440	7957030
1195		8622910		10028300	7598030	10258400	33766	317345	41901	260295	55636	689045					10034300	10670300	108820	722396	17218	347322	279749	4790420							7343070	6592660	68400	6623510	7722770	7133800							6990710	7443610	94244	6970600	7720430	8241270
1200		10978000		10988400	7979680	10365800	38501	303020	53629	352162	68188	876237						10659200	105537	762149	15109	338515	258414	3548660							7439900	6742200	59663	7498860	7176550	7939460							7502370	7080700	92077	6488220	7617940	7379780
1205		10578200		10286600	8635020	9993340	43775	283068	40305	290963	59881	906905							154488	616066	16379	429289	232710	4548350							7543560	6714670	101979	7125410	7030730	7355180							7176750	7348740	96086	6660600	7392270	7898270
1210		9670450		9707730	7257570	10688900	40453	293632	41713	318299	56524	928116							111004	825408	17124	337768	254694	3614050							7071720	7004180	59894	7135360	6546790	7908230							7166210	7381340	100707	6577630	7275720	7597640
1215		9535360		10907700	8816770	11020200	41928	297420	48691	370538	58591	941252							129084	767998	17399	374534	336869	4111260							7030920	6938780	113118	7088320	6957330	7575380							7113300	7493980	132920	6498180	7465280	7058060
1220		10906200		9383090	7474650	10571200	39485	339621	45319	383273	63070	892331							111234	876181	19527	374285	275574	4868510							6979000	6276410	106370	7159380	7198220	7330970							7203890	7423310	129233	6919260	8318960	7564060
1225		10652000		11419800	7509590	10333000	53230	321964	52818	369017	63641	1370690							114707	690594	18799	427450	291364	4545620							7989630	6961430	84350	7185530	7412180	7966790							7558200	7626140	169032	6396660	7423700	7641760
1230		11358700		9808660	7659720	9936530	43996	301693	47753	488456	63460	1147210							138053	949299	21849	440006	351042	4633470							7599390	6429660	96933	7272210	7706960	7609740							7440100	7338000	134702	6682850	7187680	7775480
1235		9113300		10022800	7608570	11169500	44276	332652	40065	471227	60622	1207040							136719	858524	22338	523853	392980	4643620							7720820	7227120	88016	7289190	7126770	7685870							7453570	7719650	181266	6806230	7001450	7527550
1240		10275400		12157300	8568640	11176000	43677	315976	42827	426206	66556	1259940							127670	1000240	19737	521765	419057	4812680							7402620	6049960	78923	7413350	7679630	7462550							7098660	7540830	164407	6382020	7292900	7558590
1245		10969600		11478500	7389150	9649170	42847	321825	49484	689847	68076	1463350							135342	1064040	21891	607286	483436	6638150							6841950	6709790	96648	7190610	7809060	7836000							7210330	7339760	182689	6492910	7537900	7431900
1250		9636670		10963800	8719350	10709000	43842	352452	44973	579853	65639	1365990							159942	928752	23334	525568	485773	5374510							7763570	6053470	88564	6996760	7512720	7277290							6875920	7486360	260000	6905980	7311840	7680210
1255		9262440		9883620	7676310	9897680	48322	410222	39859	824634	63699	1516420							174776	997348	22172	491346	550263	5711840							7151760	7043220	113423	7598220	7519940	6870450							7465080	7481680	260000	6487640	7788560	7578310
1260		9439120		9500220	7337800	10450900	44145	387794	47239	656330	65312	1582940							150312	862036	24928	663216	591703	5801640							6944250	6741220	91495	7089680	7357720	7448880							7224380	7219700	273168	6626240	7697200	7632390
1265		11874100		11389500	7425460	9526960	38979	363555	42810	584595	64083	2099050							169179	1142060	22930	893742	641328	5864500							7271430	6918090	152616	7017650	7532830	7660890							7296610	7556450	292125	6769720	7387580	7352640
1270		9201930		9087730	8587780	11112900	46048	394805	43443	810254	61698	1934090							168135	1173310	24865	644674	719562	6494860							7571090	6415990	141370	8123940	6629170	7908420							7351660	8146200	388099	6921600	7630820	7498860
1275		9749120		9743070	8208080	10741600	47407	369363	46676	769754	66807	1881470							169332	1145810	26994	721235	724360	6892120							7339170	6516530	127882	7383290	6878260	7365130							6978800	7344440	349314	6758790	7324330	7612470
1280		11172800		9297190	8455810	10860900	54120	356227	47486	786029	64412	2338940							174365	1051340	26166	924396	934158	6606130							7233170	7433070	126046	7132440	7432480	7780160							7000860	7768650	434889	6564750	6238150	7337410
1285		10599100		9168350	7982410	10804900	49103	422957	43009	951912	87406	2218460							190900	1280470	32568	994016	1014580	6579780							7473090	6595980	144490	7122480	6960450	7890070							7226920	7336240	437282	6578410	7466060	7536340
1290		10582500		11094400	7540830	10424000	52136	431529	54638	962504	85147	2530220							219477	1109150	32308	1052440	1092840	6951080							7174020	7007690	159211	7130680	7257760	7479530							7040880	7183000	544815	6423210	7452200	7612280
1295		10705700		10999700	8091730	10260000	50336	431903	58190	1119980	69002	2439420							209563	1184980	25824	1046320	1082010	6264890							6959470	7449660	196787	6553810	6860300	7334480							6984460	7023500	546032	6371090	7326290	7624190
1300		10102900		11851600	7985140	9213450	45127	460483	55103	1058690	72599	2998920							177489	1314610	31921	1298660	1356290	6663330							7032680	7144730	150735	7072110	7548830	7697590							7884410	7298760	542782	6722290	7318280	8316420
1305		10629400		10655100	8226230	10883900	45345	466194	48490	1170220	73295	2676100							246537	1382630	32700	1360390	1270280	6904420							7287830	6706080	175747	7431120	6499930	7769430							7666940	7492220	706136	6079830	6861670	7869570
1310		10183700		11163300	8158690	10316800	54099	419348	48047	1272830	66547	2755290							202338	1425700	33633	1739130	1748600	6925510							6821460	6823210	178355	7531650	7302270	7480310							7170500	7204470	663507	6469090	6951270	7810230
1315		8214910		9494360	7570890	10033400	43299	536920	56000	1262940	74380	2949530							237480	1473330	33668	1171790	1844090	6029660							7660890	6950880	194377	7751470	7432290	7530290							7276510	7442050	730223	6156350	7377820	7280020
1320		10222500		9186700	8413640	10960000	54166	484819	50703	1428630	73272	3209750							240674	1388920	34793	1699860	1891100	6313890							7537510	7726280	240453	7486950	7366890	7659720							7482260	7153520	735048	6666450	7134390	7450440
1325		11270200		10330300	7468210	10473400	50919	499448	48916	1484410	78225	3297600							256492	1486980	36172	1397950	1859860	7118970							7457670	6845470	181320	7224380	7145120	7287630							7073480	7686660	925420	6446830	8310180	7533220
1330		11080500		9368840	7246440	10280700	44466	501661	54746	1643050	72789	3251720							253741	1533880	37917	1700620	2058790	7655620							7535950	6636000	201156	6823020	7331560	7572260							7178510	7121700	1186010	6472020	7652300	7583780
1335		10172000		11367700	7610520	9878350	51190	489050	50867	1788330	71443	3124440							331795	1485160	39941	2037040	2038880	7256010							6931950	7216770	187086	7434050	7414520	7431310							7430920	7285490	1253190	6479440	7224580	7760250
1340		10544800		8748630	7969720	8831020	48968	578221	47006	1867860	75799	3447720							249675	1889630	40832	1820050	2349100	7043810							6987980	6496420	260000	7658740	6722290	7702860							7069970	7342490	1267100	6536240	7260500	7588270
1345		10656100		9186900	7781140	9296020	45131	588550	50017	1905780	76665	3316730							279265	1691440	41042	2203540	2737710	7762400							7152350	6624870	271647	7118580	7245860	7474260							7977140	7293490	1274260	6750200	6997740	7178700
1350		10870800		11776200	7202710	10697100	46377	589186	55413	1978050	102430	3856900							311801	1442530	42873	2247790	2831870	6134880							7309690	6622140	268342	6801540	7318280	7643900							6962400	7286660	1716190	6601640	7300520	7379190
1355		10860900		11441300	7741710	9790700	51996	762578	52950	2188910	77602	3488910							360762	1809620	39851	2467360	2681370	7830140							7444590	6654550	264996	7347760	7647610	7401050							6800370	7242150	2095640	6548540	7136140	7945710
1360		10235200		9938280	8027890	9457270	72929	644094	59922	2206160	83024	3858460							354084	1771680	43912	2673230	3146610	7491630							7344830	7030140	262991	7656590	7248590	7664600							7375290	7561720	2071740	6595390	6932340	7550000
1365		11349300		9681970	7371970	10752500	55993	746138	52767	2462690	79735	3676710							329665	1785220	53047	2535490	3521280	7011400							7295640	6987000	315257	7658150	6487050	7337800							6936240	7138880	1690450	6866940	7247220	7101590
1370		11360800		9421160	6947370	10336900	54529	676407	54708	2626350	79300	3972850							399464	1638260	45478	2848190	3210920	7827020							8098760	7172060	393035	7334480	7709500	7494170							7136140	7605450	2211580	6706470	6904810	7571090
1375		10720300		9713980	7569140	9791480	45064	700397	55469	2373440	88901	4819900							340796	1800830	43048	2983500	3384080	7803790							7324720	7005350	554743	7583970	7067820	7731950							6735560	7045170	2119530	6346880	7028780	7052790
1380		10824400		11403600	8477480	9385040	50617	764624	51324	2499900	88580	4336740							478611	1867180	46311	3895940	3982220	7878750							6695350	6363870	435429	7623800	7450640	7202130							7164450	7665960	2248290	6538780	7141420	7261470
1385		11167400		9799490	7387580	10116500	56782	894530	55170	2602920	85274	4316830							445605	1812650	51872	3021560	4554010	6999690							7212280	6145810	435263	7198220	6923550	7389340							6453280	7124820	2446860	6562990	6889390	7723360
1390		11675700		11054100	7724920	9367080	52424	777110	56484	2752560	89252	4213170							477491	2085070	57753	3336450	4261970	8450150							6993050	6803890	694521	7474850	7435800	7793440							7188660	7107060	3190700	6456600	7005350	7288800
1395		11152500		10139400	7629070	11019600	53992	946796	71705	3002630	117191	4323850							573990	2102330	55798	3849870	3692910	8319550							7613450	6816770	458326	7125020	7196860	7796760							7504910	7299540	2993650	6704910	7354980	7450640
1400		10217400		9433260		10083500	75302	886718	62510	3107650	87369	4591300							527310	1982030	62087	3781350	4577050	7669870							7655810	6760160	584651	7737800	7179680	7776650							7324720	7385240	2851140	6421850	7258740	7235710
1405		9067030		10319500		10536400	55022	897973	65843	3030930	89091	4425370							513137	1715720	58272	3583980	4205940	7639220							6997540	6975870	471725	7126190	8569430	7476020							7659330	7404180	3890670	6452890	7329800	7309690
1410		10626600		10994800		11849700	56965	819283	58522	3279440	87725	4587980							603801	2078680	58812	4094280	4910670	7597250							7862740	6700810	648560	7506470	7394610	7747560							7270450	7373140	3635520	6549910	7746000	7141810
1415		10140900		9891630		11172600	45818	890078	63283	3215800	85926	4881780							708625	2024560	60506	3750700	4963580	7960350							7799300	6919450	765648	7608960	7071720	7520140							7219110	6979190	3797160	6503250	7676310	8251810
1420		10949700		9892210		10101900	55358	981392	52576	3393450	83293	4885300							812079	1976760	63517	4210040	5036590	8452490							7515260	6675430	732601	7300520	7431310	7555470							6962990	7107450	4311560	6519850	7245860	7279240
1425		9353420		10492900		9651900	60659	938832	68561	3870760	91193	5142400							915381	1855180	65855	4326200	5704230	7376260							6924730	6596960	761734	7440290	7616380	8082750							7258740	7154100	3817270	6786900	6995000	7422140
1430		10522400		10312300		9527740	56986	974451	71036	4007800	85714	4781250							975571	1947050	62386	4526290	5445960	7641560							6713110	6809740	935237	7344830	7069580	7660500							6881970	7132630	3585150	6660600	7333310	7225160
1435		10424200		11214800		10094700	47810	1018990	61285	3895350	94443	5204480							959476	1982760	69891	4805260	5422140	7445170							7278460	7457470	1025250	7296610	6897390	7636680							7136140	7407890	4356060	6561430	6879040	7062940
1440		9325500		10463000		10327900	56262	913888	59626	4017950	91048	4790810							1183030	1944390	71692	5566020	5819410	8057570							7526580	6958500	1418380	7218720	7161720	7603100							7101980	7564840	4055820	6609060	7201740	7445170
1445		10836100		9929700		9852780	62246	1099700	65546	4024590	96812	5190810							1251560	2209240	78459	5471530	5814920	7642340							7089100	7175190	1202650	7927550	7414520	7914470							6987980	7055720	4985440	6352150	6903840	7895930
1450		11626100		10258600		11306900	63188	1113180	58744	3952360	123535	5239030							1348430	2105950	73505	5078950	5904130	7854350							7682170	6424970	1437630	6838050	7376260	7029950							7129510	7149610	4400380	6014230	7237070	7413350
1455		9624960		10923700		10014600	46717	1105550	61529	4074760	106478	5391690							1833380	1941020	77860	5070950	5907450	7401050							7369230	7163870	1480980	7349710	7184560	7319260							6717600	7272410	5735470	6166500	6798030	7248980
1460		11236900		9553320		9765910	60041	1214020	61626	4459330	101645	5428390							1504580	2101280	78436	6085490	6012870	7625160							7413740	6527260	1452870	7369820	7463130	7619700							7185730	7310470	5343280	6216280	7505490	6560260
1465		10307600		9305590		9840090	62926	1236850	77425	4224290	117187	5238640							1713520	2034660	83494	5396760	6154990	7821160							7052010	6913400	1389000	6918870	8052300	7545510							6934880	6975090	5180270	6355280	7461380	7718280
1470		11286800		12154200		9967960	57826	1320710	70882	4632300	108853	5790130							1961440	2046080	89513	6044100	6828870	7274360							7200960	6966700	1917920	7011210	8302370	7398710							7300130	6951080	6007010	6305890	7027800	7566790
1475		10860300		11061400		10834500	54705	1124340	64441	4710190	107963	5773730							2138280	2272320	108621	6796660	6546400	7967180							7555470	7166990	1937430	7383090	7092220	7481090							7205450	7372360	5418240	6563380	7097300	7930680
1480		9075040		11752800		10618200	77478	1296110	59793	4801550	110125	5874460							2052700	2225390	96273	5922870	6331270	7865080							7230630	7625160	2111910	7164450	7453180	7651910							7311640	7315550	6621360	6623510	6566110	7338970
1485		10478400		12113400		9746580	60354	1142040	64155	4710770	117029	5802420							2262560	2217160	93683	5966020	6812480	7912130							7284900	6641080	2311750	7679240	7359280	8066160							7306960	7627310	5688610	6635800	7460400	7628290
1490		10108900		9638240		9353030	59687	1146170	65387	4710380	121939	5644100							2314840	2190250	99301	5905690	7367090	6962600							7190020	7038150	2235150	6244000	7462550	7939850							6877480	7468210	5688810	6450540	6915940	7085190
1495		10400400		9553320		9319640	60587	1345320	62719	4686760	127756	5770210							2637840	2186990	92863	6402520	6568060	8041560							6814040	7101400	2200060	7610330	7501790	7581630							7158010	7124430	6318970	6654940	7129900	6983290
1500		10570400		11049300		10162400	62936	1284220	65964	4805650	141440	5766900							2547680	2014930	96274	5806910	7399490	7844390							7382700	6909890	2476890	6893880	7319840	7491050							6948350	7045170	6778510	6543660	7311450	7363770
1505		10912200		11213400		10428500	63301	1406620	67030	4912630	137250	5668700							2933470	1923460	102479	6877480	7160550	7593150							7465870	6986800	2678350	7069970	6950880	7120330							7016090	7339950	6554400	6469480	6841560	6991100
1510		11603500		9949610		9574600	60182	1432430	75612	5100230	206382	5502960							3597060	2127880	98597	6372850	6999300	8002520							7389730	6345320	2407160	6720720	7069190	7377820							7235310	7018040	6602620	6523550	7309690	7328430
1515		10024800		10988700		10089600	57966	1435470	70631	5080900	158359	6048590							2883350	2118190	98512	6241080	7280800	8360740							7295440	7031510	3134980	6959670	7357720	7913300							6898370	7589630	6311350	6355470	7054540	7538680
1520		10910900		11214000		10509900	65558	1452940	69266	5816680	167653	5629460							3539470	2384280	113503	6330100	7077970	8003490							7605250	6959470	3172860	7532430	7271430	7761230							7028580	7301690	5974410	6415800	7218140	7524430
1525		11401800		10015600		11211900	64611	1480500	61216	5611110	164303	6028100							3429960	2134240	109783	6963960	7348740	7866060							6528240	6567870	3529320	6986800	7666350	7558200							7151570	7450050	6100130	6454840	6940340	7808280
1530		10982100		10204200		10942300	74123	1454270	73524	5644300	220533	6022240							4134690	2234670	115765	7089490	7477970	7531460							7081870	7179870	4086470	7202130	7584360	8069670							7271430	7746390	6302960	6532530	6967670	7771770
1535		10946200		8848390		10139400	63161	1565920	76859	5455520	178400	5475630							4007410	2207140	153305	6375390	7335270	7682750							7619110	6264110	3916830	7060400	6938780	7844200							7327260	7417650	6266260	6595390	6934680	7916820
1540		9832670		11290000		10959900	58779	1902240	70543	5389740	219940	6204380							4491350	2347870	121717	6779290	7392070	8115940							7434050	6926680	4334790	7157810	7260500	7431120							6827700	7335850	6777340	6437270	7354200	7074460
1545		10182900		9930090		10346500	66026	1556380	65395	5349130	214794	6096620							4263530	2432860	148621	7657570	7111740	7708520							7594510	7097690	3526980	7491440	7157620	7223210							7468790	7394420	6910860	6637370	7422720	7087540
1550		11403600		10059100		9943560	71171	1539470	70848	5772750	200179	6169430							4404280	2415320	124492	7409840	7638240	7342880							7332920	6462060	4040980	6707450	7285880	7233170							7108810	7262060	6470460	6063430	7384070	7232970
1555		10547400				11515600	62931	1537500	68782	5617940	293438	6772850							4512820	2403340	134076	6634630	7607980	7484410							7302080	6388860	4018140	7122280	7349320	7519940							7264990	7256980	6798420	6568650	6987580	7312820
1560		11134800				10909300	65301	1789300	77173	5593540	273320	6412670							4425560	2130040	122815	6930580	7072500	8167670							7549420	6914570	5779190	7460790	7608570	7317110							7139070	6758990	6826340	6026530	7050050	7564840
1565		10678900				10317400	71142	1796400	70911	6172950	239084	6191490							4727370	2499150	165992	6938980	7570700	7610130							7291930	7165430	5242740	6502080	6789050	7027990							7575580	7131650	6901690	6349230	7031120	7790900
1570		10243800				10705100	68737	1760740	67288	5911550	282473	6326780							5347570	2420720	121541	6654350	7434240	8011500							7263230	6757620	4868900	7021940	7225160	7566010							7183390	7610330	5652890	6562790	7114480	7832480
1575		10481800				10377700	72270	2012220	72645	5996470	407761	5845960							5022340	2481040	157067	6527850	7693680	7692320							7430920	6683240	4603400	7501790	7213650	7719840							7224580	7248390	6970210	6567090	7208770	7684120
1580		11916400				9518570	63177	1757810	75568	5936540	389495	6059920							5279440	2379710	144705	6964550	7482850	7669090							7149030	6783000	4198520	7429750	6611210	7328820							7223410	7583190	6970600	6625650	7081870	7489490
1585		9561130				10965900	61918	1907490	79707	6246540	383591	5888320							5896910	2349820	166478	6969630	7639220	7798710							6371090	6537420	5729610	7027410	7472110	7782510							7137710	7155670	7068210	6727560	7268110	7735460
1590		10783400				10749600	62702	1617360	75946	6077480	523106	6010330							5855910	2579540	149779	6827120	7506470	7941610							7203690	6905200	6375970	7257960	7506080	7535950							7025850	7179290	6720920	6653760	7321600	7293880
1595		11085800				9691730	65311	2222370	79235	5869380	429829	6376360							5341520	2241950	167339	7263040	8086650	7670260							6466160	6846440	6463430	7521890	7247810	7728630							7431510	7358110	6600080	7376650	6823800	7377820
1600		10564300				9183580	68600	1739740	73539	6035320	511823	6310960							5606820	2315220	178951	7116620	7866840	7875040							6868700	7031310	6189540	7377430	6928430	7539270							7297200	7071330	6795100	6334390	7428770	7593540
1605		11714800				9912910	69433	1947490	74121	5843030	485925	6155960							6363090	2232830	160057	6900710	7372160	7252490							7392850	7063720	6322480	7290560	6880020	7436580							6993250	7518960	6362700	6709010	7204280	7630820
1610		11042400				10299400	76589	1892360	80283	5945710	570215	6270550							6090950	2502290	197220	6410130	7780950	7145710							7427020	6549130	5986710	6466940	6973330	7672800							7056690	7000660	6538390	6540540	7383090	7373530
1615		10949100				10188200	76072	2304830	83968	6137610	500513	6068500							6043520	2580440	207392	6944050	7623800	7749710							7167970	7009060	6011310	6807600	7221060	7299150							7075430	7466450	6846250	6021650	7411990	7287240
1620		11584700				9554490	78173	1961260	83331	6321700	667309	6558500							6115160	2494380	176873	7224970	7921700	8460490							7086950	6561230	6384370	7074260	7078950	8143660							7116820	6835710	6829260	6169430	7224770	7791880
1625		12723400				10775400	74564	2100740	86679	5641180	693843	6506960							6610040	2483290	192336	7566990	7430730	7323940							7519940	6946200	6363870	7224380	7381730	7486170							6876900	6944050	7324140	6972360	7524240	7535560
1630		11382100				10245600	72839	2037170	74207	6296130	835709	6350980							6547370	2443110	206564	6531560	7728040	8033360							7177730	6866360	6501500	7241760	7671820	7769430							6930000	7084410	7658540	6705110	6642050	7632970
1635		11768600				11407900	66028	2162540	84386	6525700	767376	6562400							6434540	2301370	206878	6832580	7481090	8313300							7074070	7215790	6422040	7256980	7416480	7559570							7215990	7219110	6262550	6659040	7042440	7461770
1640						11100800	70306	2385560	74704	5931070	731854	6358400							6836290	2486860	217306	7207980	8119840	8072010							7640000	7011210	6678950	7206230	7458840	7401640							7040100	7374310	6372460	6756060	7054540	7135360
1645						9933400	75569	2140340	88997	6127270	758637	6260400							6593830	2562180	262604	7468990	8290070	7292900							6473770	7305790	6793540	7232580	7549420	7415700							7163670	7159180	6164360	6784750	7044000	7114280
1650						10580000	85173	2152200	87481	6235020	986038	5965630							6240690	2468410	266766	7340150	7667720	7989050							6581340	6326190	7540440	7421160	7104520	7381530							7283340	7563860	6563380	6457770	7090070	7629460
1655						8822040	72942	1997950	87553	5813940	943035	5972070							6585440	2526270	245403	7375680	7088900	7997640							7208380	7039320	7873870	7117990	7532430	7727070							7079140	7217940	6811300	6678950	7206620	7802610
1660							74163	1985640	85693	6392170	1091030	6481970							6578020	2489960	234908	7403980	7672010	7273970							7854150	6675040	7017260	7199200	6794520	7216960							6969230	7262060	6625850	7044390	7258940	7229850
1665							78335	2250110	97322	6678750	1016890	6546000							6961230	1986320	250436	8193630	8120230	7813740							7808470	7249760	7028970	7187680	7131460	7258550							6926090	7268110	6958110	6685780	7378020	7196470
1670							100370	2233240	84029	6628970	740095	6196180							6826140	2562890	256755	6621160	7842240	6951270							6895050	6953420	6643420	7216570	7565230	7055330							6989150	7342490	6580170	6528630	6728730	7230630
1675							84893	2230630	92562	6049180	888294	6443130							7528730	2522200	230096	7633560	7860590	7618530							6953810	6063230	7087150	7095540	7471530	7107640							6738100	7314960	6645170	6240880	7030140	7064700
1680							81903	2105920	83988	6756840	944598	6172170							7155280	2390550	288115	7127360	8135260	7786220							8085680	6725800	7522090	7296420	7192370	7644100							6963380	7188660	6463040	6480800	7006330	6987000
1685							73398	2109730	78740	6005840	1157220	6547760							7414520	2701430	300324	7472110	7827990	7746590							7136540	6969820	5849470	7426240	8172350	7429170							7265770	7115450	6309210	6556550	7008470	7476600
1690							80108	2067030	82729	6096230	1261070	6649470							6987980	2586660	325061	7369040	7809840	7672210							7063330	6545610	7056890	6930390	7033660	7587680							7099250	7223020	6732050	6266060	7135360	7266940
1695							82609	2254090	90041	6414620	1056090	6282270							7397740	2549080	339552	6817360	7982600	7873480							7227700	7209550	7234140	7306960	7039320	7434240							7044200	7636680	6702960	6200670	6878460	7220870
1700							87980	2217260	99876	6125900	1217450	6885100							7111940	2580660	365809	7334680	7657960	8054640							7144730	6603980	6957330	7050250	7045560	7399100							6966310	7338000	6704720	6694960	7129700	7360450
1705							79931	2119710	90533	6339470	1465000	7111940							7233950	2636700	352992	7441270	7969920	8179970							7254060	7430920	6615500	7022530	6466550	7171870							7236290	7667720	6739070	6775770	7200960	7242340
1710							82395	2150810	87319	6326390	1376520	6625650							7355180	2586880	316364	7478950	7594510	7669670							6664500	7054150	7071330	7504130	7004570	7628680							7095540	7032090	6742780	6565140	7493000	7410030
1715							96081	2160530	82860	6325610	1429690	6574310							7419210	2453830	380231	7305200	7853960	8260010							7299150	6563770	6688710	7245080	7435800	7034050							6945610	7267140	6653570	6649470	7280410	7341320
1720							100265	2215320	90587	6203790	1627680	6544250							7387000	2383600	435111	7661470	7413940	7991390							6322480	7066840	7323940	6850740	7460790	6878460							7035800	7211300	6805840	6826140	7028780	7310470
1725							84679	2216140	84657	6417750	1430290	6355470							7254060	2603600	417343	7517210	7863520	7786220							7012960	7170310	6932920	6995000	7314570	7248780							6937220	6882560	6642440	6277000	6836490	7094560
1730							97969	2260410	96069	6748440	1420210	6505990							7365720	2474540	432304	7122870	7981820	7663820							6906770	7057080	7618130	7497490	7012380	7140630							7150980	7019990	6822820	6828870	7326870	7247030
1735							83892	2110310	105670	6448400	1709430	6512040							7640390	2667510	485842	7632390	7833070	8229550							6127460	6057380	7288610	7062160	7459810	7249570							7028580	7257960	6576460	6497400	6907740	7065870
1740							93532	2247170	87055	6530190	1408550	6697880							7485390	2614640	459820	7441660	7610910	7600570							7609350	6647130	7201540	7062550	6674070	7035020							6889590	7227120	6904620	6663130	7374110	7220670
1745							95119	2217550	94556	6171380	1588470	6736540							7270060	2445700	639821	7085000	7976360	7847710							7106280	7324720	7288610	7211500	6731460	7421940							7191390	7208180	7087150	6855230	7058450	7442630
1750							86371	2057430	98330	6322680	1711260	6794520							7488320	2549000	641065	7479920	7441660	7927940							7199590	7086760	7296810	7615210	7108030	7423890							7302860	7031510	6498960	6728140	7310470	6960250
1755							80926	2021700	110816	5922480	1514040	6566890							7068010	2606190	534749	7611500	7875240	8097980							7001450	6192860	7216180	6912620	7240780	7510180							7000470	7056690	7385240	6394710	7377430	6376360
1760							112135	2427600	93855	6057180	1980150	6938000							7347950	2627510	710146	7391680	7677290	8187580							7178700	6466160	7541810	7503540	6607500	7573230							7821550	7612080	6508520	6448200	7209740	6606910
1765							95315	2083650	101132	6652590	1813960	6518480							7412570	2404260	742183	7544340	7698950	6429660							7604860	6707060	7199980	7410620	7287240	7528140							7298960	7433660	7104910	6536240	7191000	7696420
1770							92224	2192200	105825	6612380	1832620	6432390							7487340	2788480	813240	7652690	7780950	8051710							6999300	6932340	6307060	7192950	7613640	7133220							7163670	7430140	6466940	6236980	7066260	7200960
1775							115274	2100750	97925	6518480	1992500	6519460							7273770	2825220	822601	7052200	7933410	7711060							7053370	6830440	6898960	7440490	7364350	7471330							7262840	7251910	6852500	6669380	6948740	7346590
1780							85803	2140370	96261	6613160	1900020	6560450							8035700	2738170	992716	7561130	7505490	8414420							7227310	6190520	6617060	7321210	7008280	7729600							7023700	7100810	6565920	6628000	6753320	7068990
1785							92822	2186560	110066	6980560	2142380	6810910							7713210	2294590	891405	7419210	7271230	7575380							6882170	6695540	6668020	7150790	7088510	6790610							7159770	7320820	7027800	6329120	6759960	7378800
1790							96825	2235430	112730	6191490	2017210	6891540							7411010	2595970	1065990	7617550	7647030	8045070							6738290	7432290	7166210	7035800	7258940	7829550							6572550	7587490	6757810	6723260	7095340	7409640
1795							97091	2146850	113165	6564550	2253060	6566310							7091250	2835300	1304160	6883730	7858840	8182120							7123650	6931170	7474060	7395000	7095740	7667520							6722090	7320040	6588170	6897000	7163480	7069580
1800							114655	2307370	98179	6756640	2005840	6740640							7651710	2918670	1325510	7606230	7904520	7370210							7141220	7056890	6900710	7196860	6927850	7454540							7321210	7191000	7140050	6286370	6945030	6490950
1805							123825	2192340	115224	6380660	2125650	6607110							7776070	2463060	1523750	7133020	7785830	8274650							7019600	6913010	7485780	7188070	6657080	7332140							6947960	6631310	6637170	6264310	6889590	6652590
1810							98293	2125750	98710	6184270	2173430	6323260							7900610	2372140	1524440	7248000	7619700	7966010							6312140	6414040	6814430	7098080	7053570	7028780							7520330	6962010	6489200	6603790	7182610	7010820
1815							107050	2272190	120978	6156350	2446210	6369920							7168360	2737900	1751090	8286360	7774500	8153810							6820670	6653180	6815600	6551470	7165620	7178900							6399200	7035610	7051810	7193730	6876510	7181830
1820							120216	2108730	107870	6277970	2159340	6399400							8304910	2881590	2003820	7439510	7879140	7824090							7085000	7228090	7684700	7094170	7573040	7131460							6752350	7579290	6424580	6381830	7386610	7204080
1825							131063	2118550	101335	6641270	2250030	6881970							6861280	2692510	1553130	7657760	7623600	8261370							7656200	6920630	7342100	7402620	7533220	7430140							7250150	7260890	7529510	6799590	6528830	7405540
1830							142875	2140280	102702	6471630	2228150	6849180							7387780	2476880	2087150	7879530	7488510	7433070							6877680	6911260	7598810	7090660	7062940	7511740							7143760	7612670	6771280	7457670	7107250	7601930
1835							104691	2082400	102823	6856400	2461540	6370900							7115060	2685010	2178040	7442630	7965430	7950390							6936050	7084220	6570990	7180650	7274750	7413550							6952060	7049270	6507740	6527460	7493200	7473480
1840							109184	2235440	122919	6531170	2281060	6384170							7099640	2795050	2530760	7446540	7931070	8214330							6556160	7762990	7113300	7273970	6440980	7809250							6913600	7117010	7184560	6595590	7122870	7272600
1845							124879	2134660	139000	6524530	2340100	6490370							7180460	2696490	2597190	7366500	7897690	7601350							7164060	6548350	6693390	7088320	7106860	7424280							6587390	7155670	6211600	6161040	6947760	7176360
1850							118362	2213120	118583	6863820	2527980	6826920							7163670	2601970	2255230	7243320	7438340	8218040							7808860	7008670	7734090	7091640	7104710	7413740							7160740	7114280	6823600	6387100	6990900	7570110
1855							133149	2266610	132726	6630920	2567820	6705110							7215210	2803820	2858860	6695930	7795980	7547080							7801830	7013740	7490660	6852500	7243900	7467040							6956350	7068600	6772070	5821950	6877090	6929020
1860							112879	2103180	124501	6409550	2412440	6350010							7437560	3183080	2980110	7611300	7833650	8028480							7764940	6943860	8840190	7663030	7248780	7464110							7428970	6902670	6690660	6313500	6699640	7245080
1865							142059	2093410	108062	6763090	2424970	6619210							7366310	3119440	3222230	8449170	7758500	7918570							6403500	7714180	7536920	7209350	7186320	7462550							6978210	6945610	6227800	6419310	7807890	8060690
1870							131701	2043240	110551	6748840	2485670	6393540							7383680	2931370	3242550	7366110	7830530	8310760							6863040	6409940	7338970	7143170	7557230	7310280							7040880	7352250	6984070	6497790	7327070	7023700
1875							126408	2056920	131940	6569630	2484020	6603010							7636880	2894190	3436200	7669480	7750100	7193930							6799010	7006520	7613250	8436290	6625260	7216960							7164840	7097100	6510870	6409350	7041860	6858550
1880							135119	2145360	130157	6404470	2553130	6443320							7407690	2852920	3530300	7509400	8129990	8251810							7069580	6571380	7302270	6953620	7208960	7305010							7346200	7269670	6555960	6404080	6655720	7106280
1885							161687	2160170	130809	6715060	2544160	6845860							7567380	2728900	3727270	7466650	7671040	7198810							7033660	7115840	7556450	7142000	7072700	7267530							6913400	7405740	6604370	6793930	7100620	7136540
1890							146269	2112790	127453	6351960	2630790	6633270							7219890	2671590	3771980	7261280	7823110	7432870							7557620	6826920	7156060	6599690	7243320	6982310							6758990	7167180	6613750	6331460	7072110	7298370
1895							148535	2113960	144415	7227700	2543980	6311740							7166400	2714700	3952940	7335270	7976750	7262450							7350100	7233560	7360450	7101980	6646740	7412380							6947180	7057860	6538780	6630530	7161330	6761720
1900							179792	2158560	140448	6768750	2782860	6662940							7340730	2588100	4547570	7280020	7440490	7193730							6849960	6820870	8012280	6527260	6935660	7423500							7010030	7444780	7064890	6719750	6771280	7048300
1905							184617	2391200	121441	6788270	2628260	6107350							7753030	2867950	4365630	7647030	7956840	8363670							6909690	6554400	7076800	7379970	6583880	7349130							7024480	7235900	6908130	5962890	7262840	7185730
1910							183618	2305520	143667	6652980	2937620	6839030							7640390	2757370	4579980	7837170	7941220	7610910							7272990	6352740	8049950	6967870	6787490	7387580							6752740	7233950	6136830	6324040	7058450	7368650
1915							218495	2056930	163133	6646150	2540140	6334980							7624970	2767050	4777340	7227900	7337800	8638730							6475530	6969630	7351660	6386510	6495050	7537510							6855620	7183970	6394520	6627020	7130290	7251320
1920							202543	2384660	163234	6897200	2505210	6233660							6920240	2900720	5840100	8188360	8329110	7645860							6681880	6960250	7828770	7041460	7103350	7296610							6656300	7370210	6135850	6870260	6755280	7478360
1925							202367	2079820	185683	6728730	2598310	6864790							7278850	2926190	4699450	7807100	7432680	8346290							7360060	7686850	7410810	7119550	6432970	7327460							6834540	7202320	6763280	6506570	7204860	7568740
1930							203955	2229410	168778	6618240	2628190	6628000							7253470	2897800	5652500	7461770	8055030	7810810							6525310	6692030	7223600	6800760	6931950	7364160							7137320	7251910	6404280	6320330	7461380	8046050
1935							240964	2105260	174933	6607500	2621920	7066650							7508620	2605210	5406720	7514470	8811300	7730970							6755470	6391980	7041660	7413740	6413260	7396760							6761130	7132050	6878650	5963090	6966890	7286660
1940							259285	2102360	168748	6764840	2567240	6791200							7296030	3079150	5400280	7758500	6815010	7961130							6926090	6727360	7356540	7026040	6501300	7242930							7065280	7163870	6539370	7128730	7049080	6932140
1945							270568	1998470	186559	7053960	2491600	6523950							7443030	2805670	5247030	7765910	7476210	8314080							7086170	6419110	7415300	6722680	6350590	7504130							6964350	7333120	7058450	6342780	7035410	7498080
1950							237839	2105700	194960	7003400	2560900	6759960							7384850	2881150	5771390	7047710	8544440	7872110							7173240	6581920	7325510	7205640	6822240	7101590							6968060	6847420	6164550	7066060	7052200	7598030
1955							290631	2163580	182637	6441950	2640240	6903450							7092420	2840530	5863530	7458060	7125800	7479730							6980750	7117790	7065280	7334290	7010620	7212670							6806810	7293880	6538390	6374600	7227510	7359860
1960							297116	2094530	215329	7061570	2504780	6744930							7045170	2952650	6018920	7226730	7534390	7845370							7183780	6349810	6052500	7322190	7597050	7520530							6936830	7370400	6120040	6574900	7157230	7199790
1965							330025	2201340	218150	6651620	2719240	6799590							7549420	2734070	5890660	7498660	7570890	8051910							7609150	6890170	7432680	6964940	6808960	7475430							7006720	7299930	6502080	6761520	6908720	7165620
1970							418532	2136190	227372	6631900	2486500	6730480							7459810	2933130	6219410	7732340	8019310	7808670							7256980	6939370	6193440	6945030	7086360	7535560							6856590	6982120	7049660	6808960	7146690	7016670
1975							400170	2016600	203396	6826340	2684900	6360350							7573430	2518520	5940050	7708520	7594510	7773330							6996560	7088510	6844490	7337020	7046540	7070750							6849180	6997740	7408280	5794620	7036000	7120530
1980							462212	2047300	268522	6717600	2593890	6460300							7760060	2711020	6155380	7464300	7329210	8130970							7332530	7425850	6796860	6772070	7309690	7458840							6858160	7467230	6894660	6450540	7011400	7138100
1985							387324	2328070	253976	6617840	2585230	6416770							7661860	2951340	6818330	7437560	7421550	7347760							7134780	6088030	7310670	6774210	6973920	7171870							6809740	7639410	6952060	6580950	7083440	7538490
1990							561808	2251250	262065	6732240	2622520	7299540							8132140	3061000	6367770	7501400	7835610	8946000							6854640	6435900	6507350	7290760	6877870	6369720							7008670	7233950	6243810	6449370	7034440	7729210
1995							504661	2336970	321314	7044780	2779520	6756060							7449080	2831730	5876410	7339760	7037950	6850930							6465970	7189830	7592560	6998520	7662450	7595490							6886270	7307350	6883340	6417750	7249760	6750980
2000							565113	2267450	298596	5986900	2504650	6314090							7047910	3116050	6162210	7506080	7718280	7414130							6925310	6645170	7198420	6885290	6932340	7117210							6781630	7209160	7051230	6503840	6682460	6920430
2005							495604	2028450	358661	6629950	2647420	6763870							7051230	3058070	6316630	7377820	7477770	7626920							6987390	6854060	6106570	7123070	6997350	7165820							7012770	7103740	7361230	6199100	6746490	7448880
2010							516912	2059480	320899	6713110	2781900	6665280							7771180	2759990	5892810	7844390	7667130	7930680							7129120	6688710	6658060	7101200	7241170	7668700							7062740	7469770	6920240	6645170	7110770	7572840
2015							684358	2059620	380839	6693390	2622670	6569240							7668310	2758600	5958990	7171280	8207490	6794130							7080700	6100520	7641760	7194510	7041660	7248980							7217160	7176160	6855030	6094660	7057470	7103540
2020							677928	1940950	378931	6437660	2550930	6513600							7569330	2805260	7407500	7612280	8331850	7938090							6980560	6728730	7467430	7409250	6937800	7309110							6976850	6975480	6312330	6592080	7085390	6850350
2025							796095	2144540	347903	6313110	2635310	6979190							7665770	3020790	7184560	7331950	7484020	8087830							6516330	6669190	7220280	7095540	8639120	7258740							6800960	6948740	6773240	6663330	6655910	7441270
2030							838185	2189510	451413	6614920	2750380	6526090							7092220	2677830	7027410	7436580	7994120	7696220							7106470	7182800	7119160	7013350	7225360	6822040							7009060	7227310	6846440	6321120	6758990	6813650
2035							784342	2266930	417550	7068010	2697220	6972940							7549810	3054750	7168940	7298760	8028280	8022040							7000470	6579780	7097100	7279630	6810330	7432680							7126770	7779580	6520820	6397450	6687150	7427210
2040							772492	2122130	509362	6752350	2765310	6605740							6991680	3143380	6690270	7508230	7619500	7646830							7172650	6167280	7230240	7097100	7379190	7438150							7045760	7288610	6397640	6334590	6978020	7202710
2045							627695	2088740	510759	6365820	2600410	6383190							7020190	2984470	6886270	7729600	7860980	8185820							7436390	6496620	7627110	6422040	7565620	7168360							7255230	7123650	6521800	6130780	6818920	7055130
2050							795901	1982170	522498	6743560	2647060	6581920							7550790	3017850	7636490	7451420	8036680	7379380							6685390	6499350	6957130	7254840	7099830	7065280							6696520	6848010	6503450	6701790	6556740	7010230
2055							1065240	2118220	519290	6801540	2420230	6917500							7884020	2654020	7254840	7368060	7357130	7909980							7488320	6835320	7144930	6647320	7025460	7807690							6867140	7371770	6767190	6517310	6942290	7336440
2060							873139	2186530	576562	6704330	2466300	6535850							7475430	3052410	6568260	7185530	7187290	8175670							6827700	7099440	7379780	7140050	7256790	7318480							7149420	7526580	6123750	6615310	6950880	6852100
2065							956849	2399730	699568	6730680	2562290	6819890							7766110	3271440	6678750	7651710	7921890	7260500							7637660	6738880	7253860	6918670	7469180	7646250							6910280	7017060	7261280	6375970	7279040	7272800
2070							1031610	2297400	716921	7060790	2679790	6924920							7419990	2835740	7852980	7496320	7841850	7768650							7196080	6717990	6850350	7027800	7072890	7468600							6723070	6932730	6397250	6512620	7119550	7223800
2075							933025	2152700	758153	7075040	2720090	6676600							7644680	3086770	8047420	7419210	7486950	7664400							6623700	5914670	7331360	6596180	7284900	7598220							6857960	7233170	6632490	6440590	6896030	7395780
2080							1051810	2153210	648020	6749230	2578190	6734190							7303840	2906190	7822330	7629850	7993340	7599780							6970410	7418620	7183970	7246640	6712130	7225750							7035610	6911260	6671720	6436290	7500420	7458060
2085							1169910	2010130	725217	6982310	2577810	6413260							7738780	2964360	6950100	7919160	7149610	8361520							7179680	6904420	7218140	6617060	6997350	7345030							6926290	7636880	6481780	6536830	7314770	7329990
2090							1037140	2102600	815494	6538390	2483940	6657670							7558790	3047720	7720430	7347950	7735070	8086260							7150010	7214820	6758990	6972360	7066060	7436390							6252200	6934290	6488810	6380460	6651030	7311250
2095							1032540	2156850	785296	6777140	2627070	6665670							8443120	2801670	7673580	7290560	7421940	7518180							7174020	6972160	7243900	6984850	6612380	7280020							7001450	6964160	6541510	6760350	7056110	7210910
2100							1485460	2122970	788462	6389440	2752300	6555380							7316330	2856040	7303840	7685480	7238440	7040680							7123070	6237370	7137120	7524040	6805840	7798710							7206420	7139850	7599980	6165330	6964740	7164260
2105							1178440	2229720	947723	6665480	2587440	6892510							7382700	2995210	7202130	7231410	6756060	7984170							7563280	6404080	7509790	7396560	6786710	7233750							6378700	6820090	6538780	6195400	6582120	7270450
2110							1201810	2063570	867042	6787290	2545390	6596960							7738970	3128740	7252100	7744640	7640780	8325990							6875730	6834930	7346000	6885880	8186410	7096910							7234140	7224970	6538780	6470260	6902080	7477190
2115							1172430	2151770	971561	5804180	2526680	6973920							7310670	3100040	6942100	7367090	6984460	7242150							7276120	6574900	9181620	7329990	6740830	7300710							6761520	7093980	6733800	6452500	6640100	7271040
2120							1295740	1927530	936495	6808380	2538680	6585440							7324330	2938600	6845860	7490660	7289780	7500220							7109990	7779190	7642340	6784560	7489490	7283530							6749030	7281000	6792560	6483340	7276700	6927650
2125							1274730	2111610	918188	6913400	2730040	7009640							7643120	3037770	7172850	7523260	7648980	7494170							7418230	6394320	7158010	7049860	7054540	7545510							6992270	6637950	5967970	6480610	7380360	6996760
2130							1346070	2060800	1065640	6055230	2473860	6417550							7506080	3150410	7586700	8189530	7806710	7851220							7157420	6647710	7239610	7087730	7262250	7473670							6844100	7004570	6739860	6241470	7013160	7711640
2135							1555770	2060540	1031580	6103640	2489490	6309210							7748730	2830730	7027990	7404570	7719840	8562200							7176160	6828090	7838530	6911260	7245270	6767380							6930780	7060600	6783580	6346880	6815790	7037760
2140							1347130	2051980	1020920	6520240	2476720	6273290							7446340	2910780	7382700	7619500	7362990	7910760							6935070	6244200	6919840	7403980	6938390	7525020							7049270	7010230	6754890	6335760	6915350	7436390
2145							1365840	2043890	1051410	6692420	2495140	6460890							7662450	3184570	7339760	7557620	7944930	7568350							6686950	7688800	7044000	6819310	7109990	7343270							6806230	7189830	6995390	6597150	7343460	7123460
2150							1394640	2151700	1241440	6834340	2698180	6145620							7814720	2991500	7444590	7286270	7681780	8018130							7145520	6806620	6576460	8337900	7513110	7369040							6811110	7279040	7010620	6785540	6858550	6913790
2155							1618590	2083080	1235520	6899740	2392850	7050440							7365520	2845890	7295640	7708720	8094070	7399490							6973330	6262160	7672410	6868700	6532340	7580260							6599100	6961040	6790810	6481780	6674850	7657370
2160							1560180	2030630	1209970	6332630	2585760	6589730							7445170	2879980	7433850	7509010	7643510	7979480							7607980	6736930	6893300	7294270	6633070	6937410							6626040	6923940	6814430	6677780	7014330	7160550
2165							1851630	1910680	1204260	6185240	2448320	6760550							7448690	2876590	7879530	7537320	7832870	8271130							6625460	6228580	7175970	7018040	6685390	7352440							6782220	6774210	7403790	6617840	6997740	7048300
2170							1810010	2076800	1339870	6495640	2677330	6855810							8122380	3105700	7977920	7424480	7726680	7878940							6681290	6952640	7686850	7965230	6373820	7186710							6974310	6949320	6688900	6590510	7229460	7413350
2175							1704590	2093700	1343580	6706670	2477030	6703540							7691540	3105310	7761230	7588070	7738970	7831310							6840000	7099250	6335760	7072890	7028970	7374500							7012960	6814040	7545900	6360160	7112330	7057080
2180							2013460	2130200	1363790	6491150	2679660	7105110							7325900	3121320	7042640	7503930	7496910	7977920							6329700	6805840	7422920	7213450	6753720	7162690							7040490	7216570	7196470	6183490	6712520	7024480
2185							1648310	2015910	1460140	7020970	2517610	6576650							7233950	2987790	7415500	7712230	6523550	7173430							6962790	6874160	7077190	6973530	6549520	6713110							6845660	7342680	6574900	6313700	6797250	7147860
2190							2014140	2045660	1386280	6694760	2515430	6911060							7701490	3428200	7248780	7281190	7896510	8203980							7336630	6653570	6313500	7060210	7048490	7316920							7236290	7062550	6423410	6433360	7383090	7064500
2195							1981080	2078270	1501790	6255330	2450330	6811690							7625940	2889700	7722380	6972550	7876210	8121400							7373720	7448490	6954590	7249760	7696810	7391490							7000660	6668210	6997350	6547370	6949710	7211300
2200							1799870	2184650	1509970	6524140	2718050	6486660							7778600	2925190	6618430	7345220	7078750	7763960							7031510	6445860	7319260	7237460	7110960	6933900							6722680	7275330	6310380	6290270	6500130	7000080
2205							1897760	2097630	1687720	6638540	2679150	6641470							7146690	2938400	7172650	7594710	7883240	7840290							6832390	6352350	7711450	7210130	6291440	7743460							6967280	6850350	6853080	6623120	7248000	7074460
2210							2037930	1933500	1631090	6475340	2465900	6682660							7605640	3027030	7513690	8007400	7915840	7658540							6882170	6054840	6760160	6543270	6483150	7228870							7072310	7217940	7590220	6383000	6806620	8009350
2215							1883800	2116870	1732520	6652400	2482780	6688320							7568350	3160750	7306960	7817060	7314960	7503150							6854060	6146010	6506770	6970800	6763280	7301300							7583580	7161520	6482950	6628780	7085000	7245270
2220							1774500	2195580	1884740	6773040	2483290	6122970							7803000	3085590	6903060	7440880	7696810	7947270							6219600	6542300	7396560	7492220	7119550	7364350							7120920	7503930	6610820	6499540	7169920	6872990
2225							1985310	2321720	1804690	6398420	2772220	6391200							7661470	2929020	7419600	7651320	7675330	8080990							6938200	6681680	6683630	6526680	6689490	7732530							6644780	7222630	7251520	6619020	6696910	7104320
2230							1887180	2152400	1956060	6673680	2768960	6254550							7504520	3604680	7682170	7668310	7697590	8082560							6867330	6886460	7920920	6758210	6748640	7296420							6552250	7294080	6324630	6501500	6776560	7170890
2235							1989250	1985600	1645440	6085680	2480040	6674460							8324430	2986360	7151570	7214820	7475240	7911150							6784950	6374800	7296610	6567280	7033660	7193730							6625460	7622430	6786710	6236200	7030530	7473280
2240							1980880	2132540	1949300	6636390	2599700	6400570							7481090	3288230	8193830	7688610	7560550	7321410							7259720	6518090	6912430	6440980	6959470	6917890							6837070	7272600	6451520	6392560	7223210	7223990
2245							2235660	2317530	2025050	6401350	2383490	6788070							7955860	2933520	7767870	7705980	8107540	7825450							6131950	6823020	6304910	6924530	6814620	7347370							7292120	7230240	6463820	6280710	6862450	6610040
2250							1928550	2057040	2002390	6495640	2437770	6565920							7523650	3106480	7098860	7282750	6955570	7912520							7508030	6460500	7219700	6812670	7101010	7023110							6857960	7363570	6881580	6433360	6944640	7134190
2255							2534730	2178030	1774510	6205740	2501830	7056300							7806910	3221270	6828290	7541410	7848690	8016960							6074950	6892900	6551860	7022530	6318380	7662640							6399980	7361820	6823990	6338680	6844690	7099250
2260							2057110	2123470	1883330	6655130	2407530	6578610							7282560	3265390	7260890	6790420	7295830	7587880							6862650	6701010	8081970	6605160	7080120	7283920							6692220	7183390	6776170	6474750	6891540	7174210
2265							2156820	2071710	2183160	6832580	2638540	6898370							7355570	3044600	8039220	7295050	7459420	7845370							6998520	6835320	7331360	6658640	6989730	7007690							6992070	7235900	7035800	6478850	7116820	6977630
2270							2088250	2222830	1933640	7061180	2597670	6586410							7794020	3141430	7926190	7945710	7287630	7549030							6798620	7288800	7457080	6881190	6984660	7591390							6817550	6925700	7558980	6530970	7141220	7088120
2275							2024200	2403590	2042170	6806030	2470880	6771090							7823110	3032500	7308130	7652490	7856100	7310670							7266550	6694170	7176950	7139270	6791000	7181040							6575290	7035410	6603790	6449570	6791200	7908810
2280							2024980	2064950	2052470	6673090	2425950	6798810							7500030	3124830	6920430	7469380	7345420	7630820							5994320	6417750	7526970	6907740	6662350	7602130							7027020	7135750	7222240	6413840	7149610	7038340
2285							2164870	2091040	2250710	6428870	2535340	6625260							8204760	3202140	7720040	7562300	7565620	7793830							6305500	7048690	6711740	6664500	7501400	7783680							7118180	6546590	6938390	6446640	6961430	7318280
2290							2162350	2005100	2121160	6777530	2747140	6778120							7430920	3069390	7867040	7169330	7775280	7333700							7121700	6868890	6957520	6655720	6611990	7340340							6810910	7120140	6497200	6328140	7027600	7473090
2295							2050450	2028260	2425980	6687340	2573130	6822430							7117210	3238640	7883430	7573820	7693290	7834040							7089680	6581920	7139070	6906370	6259820	7379380							6380070	7360450	6379090	6527650	6837460	7212670
2300							2001470	1970320	2328180	6268410	2512430	6719940							7732730	3039330	7396170	7507450	7771970	7278650							7539460	6827310	8096810	6858350	7273770	7105500							6772460	7285490	7490460	6647520	6569630	7327460
2305							2046660	2072140	2462000	6798220	2539620	6630140							7107250	3256410	6999300	7603300	8005840	7329600							6731070	7110770	7438930	7059420	6397050	7592560							7072310	7323160	6231120	6504230	7035410	6677970
2310							2207400	1979680	2318140	6481190	2568250	6693390							7403590	3088520	7531260	6859720	7210330	6785540							7538100	6936240	6695540	6971580	7054540	7711840							6961430	6647130	7453760	6510090	7153320	7020190
2315							2128810	2155220	2525160	6660600	2392920	6547570							7461960	2911540	7237660	7459420	7646830	7954100							6841760	5878950	7375870	6915550	7168160	7426430							7134190	7237070	6591100	6468890	6911060	7355760
2320							2351350	1991640	2368980	6841760	2374250	6792950							7640190	3336450	6732630	7492220	7575190	8022820							6892320	6617450	7594120	7092610	7092030	6858350							6830240	7448490	6378120	6851320	6917310	7158590
2325							2171030	2024300	2441780	6646740	2361380	6791200							6936050	3063930	8556150	7617160	7317700	7568160							7324140	5979680	6730480	7164060	7038540	7249370							6906570	7037760	6429070	6366410	6467530	7001640
2330							2209810	2074690	2476410	6723260	2372990	6970210							7357720	2999310	7220280	7625940	7708720	8047810							7172060	6150300	7620090	7451610	6611790	7485190							7075040	7226330	6872600	6172360	7247610	6939950
2335							2157730	1932160	2557460	6776360	2507030	6676410							7997830	2993060	7776260	7330390	7689970	7888510							7010030	6841950	6792760	6829260	6856590	6885680							6809550	7111160	6388860	6425750	6853080	7331360
2340							2023960	2148450	2609510	6352740	2519700	6605740							7524630	3257580	7679820	7669280	7672600	7601150							7047130	6756450	6846050	6845860	7096910	7131070							7008860	7256590	6821460	6572940	7156250	6933510
2345							1940230	2279090	2602540	7138490	2729140	6510870							7906660	3254070	7921700	7710670	7664600	7109400							6789240	6446250	7105500	6999880	7357130	7215600							7113110	7391880	7404370	6488610	6768550	6991490
2350							2009270	2221230	2731070	6509890	2425880	6711550							6998320	3239230	6666260	7543170	7733510	8051130							8052300	6402720	6716820	7066450	6667430	6641080							7061570	6958890	7006130	6297880	6944440	7287050
2355							2204360	2129820	2699350	5949810	2589660	6620970							7426040	3029760	7180260	7618720	7120920	7509790							6832970	6445080	7008280	6368940	6653760	7367670							7085580	7277290	6549520	6266650	6903250	6947570
2360							1939860	2004240	2788220	6589730	2373680	6960840							7296810	3338400	7506860	7438730	7357910	8137410							6824970	6998520	7769430	6707450	7113110	7511550							7168550	7322770	6783780	6378510	7100420	7518380
2365							2120720	2240240	3008480	6476120	2599510	7065480							7786020	3097700	7447910	7564650	7767870	8193440							6888610	6455620	6854640	6889980	7168360	7613640							6953810	7372360	6983880	6349230	7104910	7136340
2370							1962660	2117010	2597500	6374410	2558840	7296810							7278070	3034060	7760060	7755760	7665570	7097490							6552840	6913990	6086860	7126970	7081870	7771380							6802710	7320040	6494860	6505600	6849370	7132830
2375							2116200	2082570	2640300	6370510	2353760	7160160							7680990	3330980	7885000	7558590	7918570	8131360							6779870	6771280	7062350	7242730	6658250	7390510							7024090	7080120	6487050	6441950	6946200	7132830
2380							2026130	1963170	2588770	5848110	2446260	6678170							7248000	3424100	7540050	7303840	7552150	7247420							6758010	5874850	7779580	7105500	6805250	7542000							6866550	7159380	6618630	6562210	6889980	7177340
2385							2049270	2078200	3111950	6812280	2406300	6819890							8169620	3096140	6564550	7431120	7455130	7662840							7387580	5866650	7163080	7066840	6739460	7115840							6714280	6833360	7065870	6610040	7066260	6589150
2390							2208840	2002190	2844700	7075240	2382060	6762700							7331750	3337420	7336830	6913790	7651520	7749130							6802710	6145030	6937410	7372160	6729120	7414330							6582900	7094560	6614330	6695740	7118970	7164840
2395							2119500	2091040	2721010	6052890	2616290	6701980							7589440	2713100	7548640	7356150	7890460	7843220							6848790	6431020	6951080	7312620	6987190	7378800							7124820	7380950	6542490	6488220	6917890	6814430
2400							1952330	2167960	2646830	6094270	2468300	7270260							7542390	3253680	7660500	7546100	7893000	7384070							7035020	7055520	7339760	7085000	6930970	7631410							7189440	7028190	6949130	6513210	7283340	7222040
2405							1961830	2060640	3177740	6252400	2549150	6430830							7346390	2926100	7200370	7570310	7580070	7884610							7120530	6586410	6668990	7274550	6854640	7675330							6744930	6930780	7538100	6374800	6978020	8099340
2410							1972510	2522690	3275350	6351370	2371600	6267630							7748730	3392670	7397540	7379380	7444590	7820960							6826730	7000080	6158110	7019410	7125020	7116230							6660010	6848790	6309600	6428290	6987780	7197440
2415							2216400	1952110	2954800	6652200	2488800	6738880							7918380	3192570	7675530	7629650	7658150	7619890							7235900	6062650	8864400	6604370	7162890	7520530							6981530	7156060	5982410	6397450	6925310	7558200
2420							2123840	1972210	3171880	6385150	2287470	6649860							7452790	3266950	7671230	7602320	7504520	8124530							6755860	6423020	6901490	7976940	7055520	7437170							7148250	7314380	6369140	6788660	6506960	7589630
2425							2265350	2048980	3077400	6754890	2530120	6755080							7553710	3289600	8040190	7255230	7120330	7948250							6698270	6171380	6688320	7249960	6639710	7217940							7043220	7045170	6812480	6196570	7245080	7093000
2430							2020280	1944630	2920050	6525700	2474000	6941510							7881870	2764780	7922090	7572060	7114280	7151370							7233950	6686170	7147080	6432580	7878550	6792370							6702370	7287440	6277190	6657470	7277870	6621550
2435							2048290	2153780	3061780	6612380	2518860	6725410							7421550	3254460	7709110	7466450	7676310	7004370							6636980	6265480	7176750	7064310	6701200	7474850							6712920	6822430	7336830	6577040	7008860	7237850
2440							2079600	2022300	3218930	7128530	2384150	6960250							7582210	2682430	7376070	7545320	7573230	8122570							7144730	6175480	6234440	7144930	6814430	7168550							6847030	7228480	6487640	6616090	6766210	6952450
2445							2002940	2128470	2972950	6832390	2605300	6980950							7580260	3209170	7935360	6872800	7582800	7388760							6723650	7077380	7469380	6066160	6602420	7323940							7230820	7011990	7009450	6054450	6135460	7328630
2450							2061150	2258890	3064320	6762110	2573200	6895050							7717110	3152940	8155960	7403010	7655030	7726480							7045760	6875920	7193340	6457570	6650060	7247810							7123260	7138100	6378120	5887150	6720720	7130290
2455							2169970	2007760	3012580	5865870	2598760	7005940							7521500	3286860	7620090	7084410	6958300	7714380							6915350	6801540	7443420	6509300	6779290	7067820							6387290	6999300	6532340	6601450	7515650	8371670
2460							2038170	2160640	3008930	7006910	2373740	7006910							7758300	3266760	7986510	7584750	7857080	7103350							7228480	6198320	7258740	6978210	6871040	6979970							7093390	7010620	6520820	6174310	7020770	7125990
2465							1884900	2069210	3066460	6922380	2340910	6999490							7360450	3051240	7479340	7987480	7101200	6932920							7433460	6998520	7417840	6811300	6988560	7210130							6830440	7232190	7014330	6541710	6709010	7269090
2470							2077470	2093950	2875740	5992570	2624550	6919450							7210720	3321420	8117500	7569140	7608960	7452010							6677970	6960840	7824480	6675630	6632490	7378020							7160350	7124820	7138100	6383980	6986610	6970210
2475							2041790	2104870	3156260	6696520	2488630	6609260							8014620	3108040	7353030	7583780	7019600	7753220							7294860	6417550	7374310	6370700	6987000	7417650							7186510	6995780	6781050	6241270	7025260	7107640
2480							2030620	2056120	2985640	6156740	2588450	7040290							7425850	3074270	7293880	7294860	7627110	7861370							7639020	7074070	6752150	6441950	6164550	7257960							6659040	7089290	6907740	6246150	7301300	7256400
2485							2244530	2156640	2867730	6343570	2342010	6973330							8046050	3091260	7201150	7474460	7733120	7624580							7097100	7030340	7309690	7052590	6513210	7372750							6392560	7128340	6285980	7093780	7033660	7123260
2490							2012200	1950220	2862070	7245470	2227280	6693390							7106470	3203510	7346000	7345810	7639610	8262150							7171870	6084320	7409450	6856400	6755670	7003400							6793340	7049470	6632490	6073390	6936440	6873580
2495							1990230	2363940	3038550	6562790	2357670	6871040							7352250	3097500	7790710	7627110	7642540	6964160							6592660	6315260	9247610	6910280	7766500	7528920							6814820	7177530	6787490	6606720	7074460	6961820
2500							1973570	2147900	3060220	6948930	2445650	7500220							7473090	2860680	7425650	7270650	7649760	7873870							6889200	6494660	7071330	7000080	6801930	7148050							7159570	7163280	6362310	6265480	6974510	6825360
2505							1995290	2058970	3242350	6665670	2508480	6838240							8129990	3138890	7819400	7215790	7698560	8401540							6216090	6378310	7186900	6633070	6768160	7082850							6959280	7251710	7008280	6370310	7120920	7357330
2510							2208590	2375910	3045970	6947960	2503180	6589150							7138290	3279050	7587880	7285680	7400660	7616180							6860690	6894470	7374700	6689680	7139070	7217750							7173820	7027410	6626040	6606130	6678170	7117600
2515							1905510	2116710	3085200	6884900	2382410	7197640							7663030	3357730	7403010	7306960	7446930	7607010							6879630	6829460	7727650	6678360	6778900	7066260							6693200	7011400	7095930	6117310	6973720	6851320
2520							2106890	1989940	2944480	5988470	2432060	7038150							7817650	3146110	7559370	7262450	7765520	7899050							7451220	6614530	7313600	6192660	6789640	6992860							6835320	6936240	6679920	6278950	6869090	7307940
2525							2030830	2000190	3124250	6608280	2342860	6735560							7436390	3244700	7613450	6745910	7305590	7244880							6941900	6725020	7102570	6525900	6498760	7248780							6820870	7036190	6547370	6452890	7256590	7209350
2530							2017660	2150210	2947970	6063230	2236520	6403110							8588950	3439330	7198420	7648980	7751270	7343070							7121500	6851910	6886070	7439120	6780460	6888410							7014720	6562400	6628580	6534680	7102960	7419790
2535							1991930	2140880	3040300	6537810	2396000	6612180							7318480	3195310	7400660	7258160	7660500	8059520							7107060	6576260	6976650	7115060	7127560	7480510							7213840	7752830	6486270	6353910	6764840	7297590
2540							2211240	2074330	3318680	6863620	2569770	6690470							6977040	3543180	7610330	7505690	7784260	7209350							6903250	6459330	6435120	6807600	6689290	7441660							6736930	6974120	6795100	6446050	6991290	7509010
2545							1970030	2100060	2948940	6913010	2565440	6795100							7712420	2844830	7495150	7308910	7412570	7805930							7079140	6070850	7153320	7128730	6810520	7153320							6918280	7304810	6097590	6254550	7005740	7172650
2550							2015410	2048250	2795730	7261080	2458380	6289880							7660690	3229860	7931460	7182220	7634140	7683140							6930970	6773820	6999690	6852100	6124340	7257180							6995780	6715260	6518670	6143080	6926680	7105690
2555							2014790	2086030	2850750	6308430	2363000	6611010							7278460	3195110	7191390	7285880	7278460	7552930							6950880	6941900	7023900	6983090	7445170	7247030							6635020	7177340	6405060	6263330	6632290	7099440
2560							2023420	2010570	3006530	6724240	2329890	6906370							7353230	3554900	7516620	7003790	7848490	7138290							6679920	7280610	7356930	6900320	6234830	6682850							6601640	7077580	6615110	6595200	6849570	6935270
2565							1996550	1991420	2999110	6416380	2447850	6660600							7606230	3237860	7426630	7610520	7775480	7614230							6640290	6214330	7659910	7305010	6971970	7178510							6645760	7023900	7654640	6270550	6958300	7385440
2570							2050270	2090880	3007310	6628970	2494020	6545220							7218330	3174610	7304420	7241370	7129700	6884120							6335170	6801740	6729310	6948540	7112910	7423110							6716230	6716040	6310960	6182710	6866160	7484410
2575							1957250	2077110	3012190	6748050	2612640	7015890							7270840	3621070	7339170	7484220	7558590	7737220							7289000	6966500	7020970	6683050	7023500	7326870							6722480	7316330	6714670	5993930	7244880	7045950
2580							2076250	1982020	3245090	6147370	2343470	6908130							7464890	3304240	7573430	7306180	7590020	7792270							7346780	6567480	7062550	6865180	6684610	7472700							6998130	7161130	6316230	6452890	6813650	7303450
2585							2039900	2315780	2863160	6611400	2554070	6906180							7865470	3297600	7395980	7507450	7250540	7777040							7399690	6319550	6567870	6853080	6074170	7097300							7077780	7062740	6459330	5919950	7013550	6936050
2590							2076650	2058410	2924560	6567090	2323080	6296320							7525020	3124440	7801440	7335850	6935850	7640780							6799200	6982700	7531460	6830440	6392170	7199980							7166990	7120530	6257670	6903840	7807100	6901490
2595							1859030	2038100	3000680	6666260	2419890	7407500							7010030	3305020	7023500	7428380	7959370	7837360							7368260	6719940	7505100	6522970	6862260	7061180							7118580	7104520	6553810	6152060	6958110	6900910
2600							2270080	2001600	2865390	6293200	2550130	7089680							7332530	3387790	7811400	7264790	7931650	7196270							6862260	6244400	6659230	6655330	7941020	7462350							7135750	6924140	6467330	6604770	6860500	7170110
2605							1896590	2097390	3000280	6764060	2310480	6567480							7377820	3297600	7678260	7512910	7273970	7684120							7709690	6672310	7241560	6306860	6937410	7147270							7227120	7177340	7221060	6272900	6661180	7024870
2610							1899500	1995940	3140450	6432970	2296970	6545220							7831120	3278470	8077670	7408080	7043810	8259030							7080700	6449370	8067910	6735170	6637560	7552930							6834540	7374310	6725020	6272310	7030730	6917890
2615							1908260	2014830	3071340	6552250	2356570	6649660							7164650	2991700	7294080	8097590	7717300	7378800							6586410	6516140	8511840	6880800	7182800	6896420							6722290	7145910	6271730	6321120	6949320	7195100
2620							1981640	2005080	3015900	6521410	2424820	6778700							7809250	3318290	7629650	7848880	7827210	7973430							6120040	6648490	6796860	6670940	6391780	7278850							6803110	7043810	6466160	6637560	6974510	7164840
2625							2053140	2022840	2858950	6994810	2492280	6849760							7417450	3295650	7510960	7562500	8011500	7741710							7125990	5750690	7438150	6729700	7621450	7078750							6669580	7223800	6537220	6390610	8001350	6985630
2630							1939330	1981960	2871670	6734780	2279010	6880220							7192560	2771300	7052400	7901390	8202220	8438440							7098860	5840300	6893100	6937020	7500030	6945810							6713110	7053760	6835900	6569820	6879240	7284700
2635							2007200	2031390	2921220	6397450	2379040	7101200							7496320	3453380	7391880	7248200	7832680	7608760							6927650	6423210	6923550	6490170	7194510	7177730							6614920	6956940	5992180	6408380	6835710	7385050
2640							2093460	2022600	3062560	6072020	2405130	6514380							7452200	3372760	8033170	7003980	7295640	7644680							7329210	6840980	6890560	6148350	6482560	7162500							7012180	7378410	6697690	6135660	7045170	7181040
2645							2129820	2216350	2963390	6557720	2431500	7154690							7726280	3385250	6928040	7566210	7911350	6594810							6978410	6611990	6798420	6924920	6704520	7171870							6882750	6100520	6880410	6638540	6755670	6634240
2650							2021910	2092100	3162710	5893200	2318210	6589540							8072990	3304040	8076110	6657670	7605840	7585920							7019010	6428680	6317410	6648300	6687930	6833750							6663330	6512040	6928040	6324820	6838830	7240590
2655							1915470	1903090	3150210	5941220	2388220	6674260							7525800	3169930	8375970	7047320	7723360	7975380							6718580	6670750	7051420	6995980	6929020	7437750							7137120	6785340	6747080	6526290	7090270	7218920
2660							2072900	2034960	3059830	7043610	2361680	6857770							7762400	3028980	8018520	7554880	7626140	7087340							6825950	6106380	7204860	7813350	6509110	7326290							7094170	6868700	6162990	6293980	6868700	7187290
2665							1905370	2114190	2932150	6929410	2321240	6549130							7434440	3214630	7609740	7285880	7607790	8122180							7190810	6783780	6734000	6950300	6768160	6608080							6650450	7139070	6763870	6505790	6954200	6832390
[truncated: 47 more columns]

## Sheet: Amyloid-beta
Time	0 mM	0 mM	0 mM	0 mM	0 mM	0 mM	0 mM E	0 mM E	0 mM E	0 mM E	0 mM E	0 mM E	100 mM	100 mM	100 mM	100 mM	100 mM	100 mM	100 mM E	100 mM E	100 mM E	100 mM E	100 mM E	100 mM E	200 mM	200 mM	200 mM	200 mM	200 mM	200 mM	200 mM E	200 mM E	200 mM E	200 mM E	200 mM E	200 mM E	300 mM	300 mM	300 mM	300 mM	300 mM	300 mM	300 mM E	300 mM E	300 mM E	300 mM E	300 mM E	300 mM E	400 mM
0	5909	5938	5700	5776	5666	5789	8882	9093	9379	8876	8754	8659	5963	6148	5943	5867	5706	5714	8703	8513	8585	8153	8399	8547	6414	6170	7197	6186	5980	6064	8970	8057	8650	8325	8288	8333	6168	5650	6040	6074	5667	5930	8300	8153	8313	8037	7911	8188	6154
3	5810	5691	5750	5786	5654	5759	8927	9163	8765	8826	8353	8379	6081	5986	5811	5870	5755	5959	8538	8565	8717	8485	8214	8489	6162	6446	6956	6158	5942	6233	8659	8557	8641	8080	8229	8405	5991	5912	5785	6149	5776	5822	8040	7893	8269	8010	7870	7994	6097
6	5956	5753	5600	5800	5940	5760	8814	9126	8627	8813	8575	8275	6130	6395	5926	6691	5796	6837	8544	8364	8544	8201	8396	8243	6117	7273	6944	6749	7841	8065	8875	8305	8394	8282	8105	8143	6848	5881	6310	6929	6045	7424	8006	7689	8090	7826	7899	7824	6986
9	5902	5769	5758	5996	5912	5648	8687	9172	8830	8320	8264	8269	6887	7402	6036	8528	6688	8753	8217	8304	8225	8178	8201	8305	6216	9005	7892	8080	12183	11955	9008	8240	8299	8008	8048	7903	9234	6351	7714	8651	6540	11171	7986	7937	7969	7806	8096	7986	9580
12	5976	11001	5755	5800	6838	6117	8755	8745	8662	8547	8211	8292	8368	8554	5941	12635	7573	11116	8328	8300	8226	8042	8139	8541	6551	12531	8986	9749	16436	15984	8639	8324	8232	7967	7964	7760	13549	8252	10341	12935	7463	16527	7822	7982	8262	7758	7764	7812	15662
15	6297	5734	6076	6216	8222	6747	8562	8544	8590	8669	8111	8346	9937	10922	6479	16565	11411	14984	8087	8222	8424	8071	8159	8545	7576	13379	11018	13016	17610	20427	8795	8031	8210	7992	8009	8209	17830	11055	13880	16020	9364	22607	7810	7912	7916	7904	7673	7853	21110
18	6763	6008	6464	6186	8881	7508	8526	8726	8623	8550	8315	8022	13008	12867	7772	20602	12369	18633	8167	8206	8499	7969	8100	8336	9441	18234	14497	16826	23695	25513	8426	8075	8294	7997	8063	7964	23080	15561	17925	19445	12446	25123	7988	7790	8070	7672	7715	7970	23911
21	7618	6043	6890	6919	9900	8827	8607	8664	8563	8280	8169	8462	18256	15412	8455	24342	16489	24154	8245	8540	8201	8278	8262	8117	12159	18713	18429	17942	27767	33753	8539	8113	8189	8103	7765	8090	27234	20417	21063	25731	18314	30612	7708	7993	8352	7358	7589	7732	27966
24	9230	6225	8310	7775	13952	9428	8661	8732	8523	8255	8371	8144	18619	19987	12784	29003	19475	31576	8149	8362	8209	7846	8080	8013	22100	27586	20386	23374	39181	38541	8486	8060	8426	8095	7891	7891	38094	28610	29558	28969	22170	35007	7759	8003	8108	7545	7644	7865	37435
27	10000	6904	11613	10527	19141	12017	8462	8667	8668	8208	8340	8236	24698	30053	17347	33068	19912	33588	8114	8042	8431	8020	8032	8186	26169	32716	22921	28125	40972	46498	8637	7987	7980	7819	7748	7974	40218	29630	33670	32716	27646	40116	7912	7963	8148	7547	7629	7808	41342
30	13212	8212	11703	10681	25245	12117	8774	8822	8625	8371	8293	8167	30989	31313	18460	39225	27704	37831	8304	8147	8404	8025	8331	8118	27192	38682	31233	33764	54061	55636	8427	8062	7925	8096	7832	7733	48144	34263	40200	39177	31124	46010	7997	7914	7916	7873	7582	7994	44890
33	14536	10449	11673	15468	24498	23082	8548	8884	8683	8206	8243	8281	32881	41168	19976	44986	28920	46114	8105	8105	8249	7996	8206	8286	51762	37613	35807	43691	68495	62903	8529	8133	8267	7954	8149	7832	51285	44459	54358	45878	39482	56597	8072	7929	7653	7768	7834	7954	56068
36	12330	14011	17937	12317	34768	20071	8562	8628	8452	8371	8209	8214	44534	41819	34202	49303	32552	52457	8173	8246	8617	8086	8170	8318	62664	50407	47673	52274	67510	67503	8418	8088	8351	7961	8105	8114	60932	49617	66344	52802	46272	62484	7858	7843	7960	7685	8034	7921	60185
39	23103	22027	29639	17545	39298	28099	8337	8673	8619	8429	8357	8454	51971	49140	39497	53460	38735	57999	8284	8235	8691	8135	8265	8365	79127	57080	55352	49992	71723	71769	8588	8034	8434	7923	8033	8278	68304	58774	73928	55981	57823	67076	7929	7950	8144	7827	7936	7656	65986
42	25343	11658	26611	17315	44377	32045	8684	8730	8630	8341	8623	8568	61191	55818	53836	59316	43178	60094	8538	8375	8703	8152	8238	8187	70681	67268	61958	63423	78390	75903	8486	8110	8449	8046	8056	8016	77881	69413	77294	63161	66879	75743	7831	8156	8157	7651	7951	7920	77632
45	26124	25420	32592	29739	52950	37893	8534	8832	8688	8428	8973	8533	62031	64516	66281	63115	48873	57746	8400	8347	8848	7863	8259	8248	74777	70798	73234	71738	81610	81207	8577	8412	8271	8130	8086	8721	78516	76540	74358	69872	71891	76874	7805	7781	7880	7962	7685	7936	80293
48	29760	26773	36047	28995	61737	45800	8565	8603	8671	8921	8931	8732	71184	64826	77797	64057	50727	64568	8546	9313	8359	8249	8767	8305	89779	75612	71171	72980	83874	80236	8671	8679	8342	8463	8179	8642	79748	73817	78867	71781	69501	73413	7689	7745	8057	7677	7847	7774	81080
51	46021	41813	42281	33516	56388	46714	9054	8619	8628	8399	8835	9134	68353	71830	73949	64830	57682	63013	8349	10081	8853	8450	8198	9053	77134	75720	66923	67363	87130	81475	8475	9068	8278	8385	8489	8302	82251	78083	79465	72507	72061	77233	8022	7958	8104	8100	7906	7874	88555
54	49149	60629	45369	43256	70663	52696	8948	8635	8652	8334	9794	9019	72597	72218	65669	67241	65442	63247	8203	8899	8681	8506	9009	8996	88902	77400	66981	78372	81636	80013	8406	9156	8110	9131	8569	9105	81626	78887	76791	74759	73361	78849	7912	8224	8140	8134	8279	8023	85920
57	61320	65136	49892	54114	71225	56369	9587	8882	9005	8563	8849	9679	79620	75706	72642	66614	59554	63422	8499	8902	8819	8917	8483	8736	80880	76514	65782	75192	82686	74767	8374	9626	8497	8787	8268	8465	83146	74770	79140	74465	68287	78932	8232	8082	8308	8602	8606	7958	83740
60	84954	70243	66896	59197	69487	60384	8890	9909	8863	8791	9921	11153	73659	73643	72562	65385	65559	66872	8836	9759	9646	9067	8499	8707	72807	81030	70870	77733	80803	74187	8410	9302	8756	10501	8452	8230	80697	74488	80419	75763	69804	79202	8085	8343	8115	8713	9052	8149	90056
63	83187	92456	80454	60623	70629	67822	9576	9602	9519	8516	9109	9987	75327	77331	69473	68497	67565	64672	9970	8910	9083	8947	8791	8644	74746	77825	68649	74859	68455	76184	8455	9493	8648	12162	8944	10161	80921	66410	77478	71967	66157	79581	7968	8551	7801	9092	9354	8003	86731
66	92745	87132	79636	72330	71712	68971	9171	9756	10116	8456	9696	10309	78747	78965	77254	66695	64992	61738	8616	9617	8619	9321	8784	8425	75148	81201	68458	74607	74528	74800	8657	9321	8996	11285	8962	8690	83209	73148	79053	73349		79252	7953	8502	8032	9113	9676	8099	84147
69	106078	92322	73341	73192	78546	74936	10242	9964	9695	8733	9900	11179	75377	77565	82361	66462	66412	62244	10439	11031	9451	9625	9489	8779	77561	81470	72345	76159		65691	8635	9164	10354	10446	8530	9075		78061		70484			8153	8897	8008	9952	10437	8109	86218
72	100761	89591	84453	70038	71360	75282	9416	10761	10821	8412	10203	10553	79791	76190	88326	67220	66755	63951	8545	11471	9978	9281	11517	8656	100980	79758	72005	80844		69881	8935	8791	9663	11501	8928	9375							8181	9460	8074	10187	11218	9135	89223
75	97547	90207	85847	71359	74833	76836	9732	10886	13457	9035	10654	10473	78688	78463	76741	65403	64437	64637	11387	11991	9748	8783	10692	10198	92881	81973	70963	79628			8541	9865	9312	11386	8277	9198							7997	9566	8295	10951	11333	8773	89109
78	97862	96935	87380	79046	76217	67120	10436	12079	11717	12169	10484	11656	73743	79752	78886	67946	68337	63503	11062	13659	9883	9207	9766	9917							8726	9639	9516	10724	9986	8693							8465	12527	8034	11657	12516	10242	85891
81	97527	99872	84066	75290	65631	76353	10827	12534	12253	10190	10689	12522	80550	76818	84598	66508	63489	60347	12140	13686	11083	10050	12572	10838							8421	9936	10048	9965	12159	8874							10143	10943	8365	12683	13345	9530
84	104626	97225	95134	81657	74747	65768	10983	13117	13037	9433	9736	11460	73255	75658	78386	67696	63716	64129	14495	12996	11971	10083	12650	11996							8680	10106	10799	10648	10824	9395							8483	12967	8332	15183	14701	11337
87	114303	101299	99377	85453	70943	78079	11323	13747	14094	11562	10518	11996	72279	75638	70596	63777	66233	62561	14478	14933	14405	10245	13647	12685							9186	11030	14413	10533	14991	8988							8350	12999	8264	17234	16265	10442
90	121820	110780	68718	89687	77707	78707	12286	14049	16001	9407	12892	11716	75075	81026	79498	65816	63925	59948	13653	15652	13061	10871	13625	12845							12883	9954	20362	12360	12118	9236							9064	13791	8954	13970	16021	13016
93	95744	106076	79091	82301	78747	78729	13354	15463	16429	11274	11798	11638	79788	75985	81634	66309	61537	59911	13379	13908	13109	10557	13748	13997							10946	9586	16435	12663	12927	9229							11531	16063	10057	16559	16296	13576
96	117362	111273	86899	79855	72355	78983	13945	15896	16377	10147	13469	13669	81774	77996	64497	66036	68532	61773	16161	14543	13461	12069	14319	13982							14065	10533	16086	12927	13062	9550							11184	16850	9878	17636	16550	15911
99	101775	113189	91078	88019	73125	75947	13902	15368	17731	10283	11545	12148	75913	76606	73384	64704	61030	61345	15297	14626	14083	11130	13999	15027							14434	10334	17591	11937	13799	9183							13967	17771	10482	17912	17049	17259
102	109701	115136	100952	90486	74895	81282	16262	15069	18380	10325	13531	11483	78770	78010	73981	65417	60362	58235	15341	15675	12958	11121	14422	14144							15561	11200	18092	13988	14408	11234							15322	16583	12386	19170	17713	18458
105	111929	103135	82827	88960	74089	76066	15772	16493	17662	11400	12364	11802	77005	78233		64032	57091	59189	14601	14130	13709	10758	14292	14158							16445	10832	19867	14012	14734	11080							16367	17166	15055	18638	17466	20153
108	117224	111987	96610	92272	76543	77986	16269	18081	15646	11708	11821	11644	71521				62304		13806	16554	12827	12635	15714	14887							15673	11573	21574	16137	13956	11517							17364	17881	14625	19154	18011	21145
111	109624	109634	86159	85956	67628	76338	15010	15671	15149	12229	14594	11437	78775				60326		15136	13139	13450	11713	13231	15169							16622	11180	20068	12803	14353	11718							14642	16609	14523	19375	17563	19271
114	116131	120138	88812	79043	72594	77072	17181	14569	16168	11280	12434	12279	81730						15719	15675	15240	12542	14148	15414							16455	12099	16987	14790	14811	12105							17453	17323	14866	20071	18040	21613
117	121928	107910	92525	88476	75665	67941	17929	15877	15788	13106	15264	11407							14187	13684	13840	11574	14339	14215							17378	12462	18139	14049	16635	11746							16011	16342	15184	19642	18067	22365
120	126686	119644	88174	80779	73804	75615	15052	16618	16022	13930	13396	11563							15457	14353	14117	13410	13486	14306							17437	12928	19855	15033	17184	12005							15694	15940	15074	19981	18034	22923
123	135661	118394	94349	88866	75096	79147	18661	16594	16016	13067	12768	11811							16247	16284	13857	11272	14953	16386							20654	11918	20575	14168	14445	12051							15217	17837	16065	21008	18632	22842
126	154535	113661	96999	83964	70086	84341	18155	15903	15808	15756	14985	13271							13916	12922	17017	11090	14034	15598							17103	13117	14837	13400	13902	11031							22852	19035	18493	19595	18277	17277
129	131459	127348	94500	87986	73397	75081	16649	17083	15527	13425	16588	13398							14508	14331	14110	11911	14491	15596							17772	11733	15828	12943	17627	10154							22816	19706	17430	19662	18241	21615
132	101893	118552	92824	86168	70717	75824	15292	18233	16461	13420	13996	13553							15330	14001	14998	11084	15423	15851							17448	11560	17800	12707	17339	12148							21237	19116	15477	20489	18433	20533
135	114468	113020	93777	79598	66238	71525	13927	15425	16822	12791	14021	13224							16190	12954	14005	11498	15448	14558							17438	11994	17054	13209	15925	12810							19462	19231	16324	20018	18469	21693
138	135407	109944	103437	86326	71461	70211	14661	16248	16768	13642	16430	13080							17794	12887	14264	11959	15432	16184							17139	12206	16658	13683	14899	10770							16469	15262	15081	20301	18037	19970
141	139058	117876	86965	87489	70507	73780	16392	15000	14989	18590	17647	13439							14630	13789	13594	12292	18241	15703							16727	12167	17033	15708	15502	12836							16846	16946	16159	21239	18638	20719
144	129127	110654	93365	83585	69010	75289	15494	14958	16149	13648	15359	12584							18857	14767	13944	11772	14343	16321							16738	13082	20666	15747	16187	13402							15730	17241	16034	20010	18399	18405
147	125728	115391	84982	84605	68649	71072	14117	15115	14308	13121	16724	13202							18027	16941	13784	11071	14841	14889							15817	12449	18720	13467	14641	12134							20004	18812	16330	21461	18868	22049
150	117788	114349	91123	80162	71284	76063	15086	15386	15209	12138	15697	12906							16892	15663	16716	10653	14732	15728							16204	12923	18662	16188	17103	13887							17785	18514	15388	21239	17786	22551
153	119482	118318	96013	81219	68947	74955	15861	14990	15000	16402	15662	13181							17951	15226	13575	10975	14911	15552							16866	12138	19896	14242	15585	12624							19253	18068	16450	21156	18234	23254
156	118158	106903	95903	89510	72249	69227	14862	14713	16764	13912	13503	12320							16674	16890	15808	13380	14827	16481							18835	11994	17177	14576	14105	12056							18517	17964	17399	21349	18394	22888
159	135583	119952	96560	79738	76326	72603		15033	15251	16802	15250	13545							16365	15779	14168	12343	14816	14245							16322	12932	19264	13093	14862	12119							21381	18305	16817	19690	18529	19716
162	135714	121315	99712	89882	72849	76140	17276	17852	16442	15860	13035	13483							14356	14513	15422	14091	16082	14592							16797	12825	16743	13508	13736	11095							22922	18187	19724	20356		18804
165	128890	124205	88740	80771	69026	70829	15094	15172	14946	13341	18788	13868							15302	16277	15245	12246	16887	14755							17514	12291	16102	13493	15586	12445							20035	18871	17034	20336		20846
168	115401	109886	94762	83420		72368	15256	14671	15136	13978	14267	13040							14906	15907	14248	12698	16691	16835							17392	13318	17971	14704	13458	12738							17064	19466	16861	20007		20572
171	129730	120675	104767	73710		82548	15200	14460	14985	13590	16674	12034							16146	16433	15447	11423	15872	16541							16489	12747	15194	13739	13957	12734							16473	18571	16525	21166		20500
174	138543	119625	99042	77642		66475	14937	15417	15480	14504	16810	13202							14803	13550	13987		14291	16312							17823	13216		13709	16513	11801							20525	18901	16032	18704		18575
177	130026	119974	98390	77713		71319	15609	14790	15120	13347	15828	14378							15734	16609	14688		16000	15496							16590	11768		13711	15376	12803							21647	18177	16449	20611
180	117703	124616	95550			70526	15489	16929	15598	12502	15202	13133							15684	15061	14124		16145	15078								12962		13290		13127							17643	17204	16098	20839
183	147495	117747	84805			76095	15188	14626	15099	12295	13839	12084							16027	18149	13751		15708	14884								12637		13161		12539							16358	18862	18099	21465
186	128938	120043	86988			79458	15430	15459	15061	12938	17019	13063							16514	18374	16039		14473	15264								12446		14205		12643							21041	19488	21730	20673
189		121730	107156			77971	14900	16061	16088	14777	15829	13384								17096	15983		15792	15635								12735				13490							16766	19719	16514
192			88795				15930	15779	15712	13126	16024	13332								14334			15232	15358																			20427	19858	16803
195			104453				15273	16928	16089	14064	16901	13685								16451			15204	14375																			20488		18024
198			109575				15093	15386	16772	16778	16369	13767								14536			15675	15411																			18326		16225
201							14949	16837	15646	16288		13992								16661			15837	16607
204							14509	15720	17506	15854		13279								14422			16356	15500
207							14911	17225		16210		13391								15287			15384	16433
210										14463		12915								15382			17129	15079
213										14328		12302											15918	15387
216										13486		13411											15600	16602
219										15406		13665											16246
222										14283		13263											16508
225										14188		13680											15991
[truncated: 47 more columns]
