# Supplementary material for: Interplay between epigallocatechin-3-gallate and ionic strength during amyloid aggregation
Source: PeerJ. 2021 Oct 22;9:e12381. doi: 10.7717/peerj.12381 (PMC8544251; doi:10.7717/peerj.12381)
Supplement: Supplemental Information 4 [file peerj-09-12381-s004.xlsx]

## Sheet: Insulin
Wavenumber	100mM	200mM	300mM	400mM	500mM	600mM	700mM	800mM		Wavenumber	100mM	200mM	300mM	400mM	500mM	600mM	700mM	800mM			Derivatives	Wavenumber	100mM E	200mM E	300mM E	400mM E	500mM E	600mM E	700mM E	800mM E		Wavenumber	100mM E	200mM E	300mM E	400mM E	500mM E	600mM E	700mM E	800mM E
1749.76	-0.000604241	-0.000702425	-0.00152	-0.000859824	-0.000903338	-0.00128	-0.00164	-0.00137		1749.76	6.45794e-05	-0.000783156	-0.00187	-0.00025679	-0.000783015	-0.00166	-0.00133	-0.000968231				1749.76	1.9995e-06	2.71776e-06	2.16725e-06	7.25869e-06	7.26915e-06	5.93942e-06	6.20506e-06	5.89356e-06		1749.76	3.44131e-06	3.68533e-06	2.59645e-06	5.14965e-06	3.56394e-06	3.56412e-06	3.64256e-06	3.83923e-06
1749.05	-0.000588664	-0.000696029	-0.00151	-0.000853718	-0.000920192	-0.00128	-0.00164	-0.00137		1749.05	6.23461e-05	-0.000779764	-0.00185	-0.00025146	-0.000784383	-0.00164	-0.00131	-0.000971201				1749.05	1.81034e-06	2.62554e-06	2.2189e-06	7.83158e-06	7.90808e-06	6.99488e-06	7.44587e-06	6.84885e-06		1749.05	3.79755e-06	3.7093e-06	2.57274e-06	5.08436e-06	3.58532e-06	3.62272e-06	3.49958e-06	3.84062e-06
1748.33	-0.000569032	-0.000682441	-0.00149	-0.000833671	-0.000912493	-0.00127	-0.00163	-0.00137		1748.33	6.80943e-05	-0.00076783	-0.00182	-0.000224462	-0.00077258	-0.0016	-0.00128	-0.000956396				1748.33	1.63713e-06	2.49662e-06	2.23894e-06	8.34375e-06	8.5512e-06	7.89828e-06	8.57105e-06	7.68826e-06		1748.33	4.05166e-06	3.66311e-06	2.55903e-06	5.03451e-06	3.64511e-06	3.60861e-06	3.37704e-06	3.89855e-06
1747.62	-0.000548381	-0.000662854	-0.00147	-0.000802692	-0.000885512	-0.00126	-0.00161	-0.00135		1747.62	7.42383e-05	-0.000755093	-0.00179	-0.000180442	-0.000751964	-0.00155	-0.00125	-0.000932649				1747.62	1.44649e-06	2.34846e-06	2.21186e-06	8.72727e-06	9.13996e-06	8.55672e-06	9.45592e-06	8.34955e-06		1747.62	4.15621e-06	3.55335e-06	2.53825e-06	4.95473e-06	3.73892e-06	3.53181e-06	3.26411e-06	3.9879e-06
1746.91	-0.000525589	-0.000638335	-0.00145	-0.000747839	-0.000843064	-0.00125	-0.00158	-0.00133		1746.91	8.17302e-05	-0.000740556	-0.00174	-0.000123485	-0.000725308	-0.00149	-0.0012	-0.000903368				1746.91	1.21295e-06	2.16732e-06	2.11901e-06	8.84386e-06	9.50477e-06	8.88006e-06	9.96195e-06	8.74627e-06		1746.91	4.03368e-06	3.36965e-06	2.47603e-06	4.75108e-06	3.82133e-06	3.35616e-06	3.1271e-06	4.05025e-06
1746.2	-0.000498483	-0.000607738	-0.00142	-0.000659307	-0.00078625	-0.00122	-0.00154	-0.00129		1746.2	9.80318e-05	-0.000716525	-0.00169	-5.73397e-05	-0.00069374	-0.00142	-0.00116	-0.000864552				1746.2	9.81408e-07	1.95798e-06	1.9859e-06	8.62171e-06	9.49336e-06	8.80726e-06	9.96712e-06	8.8054e-06		1746.2	3.70819e-06	3.15074e-06	2.37672e-06	4.42861e-06	3.89014e-06	3.06174e-06	3.0028e-06	4.10801e-06
1745.48	-0.000467351	-0.000570551	-0.00138	-0.000555563	-0.000719883	-0.00118	-0.00149	-0.00124		1745.48	0.000127622	-0.000678401	-0.00162	1.3249e-05	-0.000658383	-0.00135	-0.0011	-0.000814592				1745.48	8.608e-07	1.79356e-06	1.89783e-06	8.16105e-06	9.10453e-06	8.34143e-06	9.42274e-06	8.50505e-06		1745.48	3.32377e-06	3.01748e-06	2.31531e-06	4.13447e-06	4.02015e-06	2.71445e-06	3.01972e-06	4.29609e-06
1744.77	-0.000433984	-0.000530543	-0.00134	-0.000469196	-0.000654468	-0.00113	-0.00144	-0.00118		1744.77	0.000165683	-0.000631209	-0.00155	8.23743e-05	-0.000621606	-0.00128	-0.00105	-0.000759205				1744.77	9.58192e-07	1.79051e-06	1.96645e-06	7.66562e-06	8.47481e-06	7.54551e-06	8.37745e-06	7.85963e-06		1744.77	3.0033e-06	3.11809e-06	2.40831e-06	4.06663e-06	4.32532e-06	2.46826e-06	3.32638e-06	4.77758e-06
1744.06	-0.000399967	-0.000493268	-0.0013	-0.000406807	-0.000594981	-0.00107	-0.00138	-0.00112		1744.06	0.000202074	-0.00058539	-0.00149	0.000146773	-0.000583893	-0.00122	-0.000986742	-0.000704539				1744.06	1.3364e-06	2.04487e-06	2.28691e-06	7.30647e-06	7.75406e-06	6.50635e-06	6.93817e-06	6.88547e-06		1744.06	2.77568e-06	3.5495e-06	2.75561e-06	4.36862e-06	4.90218e-06	2.48751e-06	4.01042e-06	5.64887e-06
1743.34	-0.000366046	-0.000459778	-0.00125	-0.000342929	-0.000531501	-0.001	-0.0013	-0.00105		1743.34	0.000232617	-0.000545071	-0.00143	0.000209056	-0.000541511	-0.00116	-0.000922263	-0.000649459				1743.34	2.01746e-06	2.59019e-06	2.91383e-06	7.13812e-06	7.01304e-06	5.29916e-06	5.20476e-06	5.58928e-06		1743.34	2.62772e-06	4.31277e-06	3.39421e-06	5.06826e-06	5.78363e-06	2.84472e-06	5.07147e-06	6.90583e-06
1742.63	-0.000330798	-0.000425314	-0.00121	-0.000253386	-0.000448606	-0.000921309	-0.00121	-0.000978559		1742.63	0.000263942	-0.000503268	-0.00136	0.000277623	-0.00048868	-0.00109	-0.000854394	-0.000587295				1742.63	2.99215e-06	3.40386e-06	3.85158e-06	7.12145e-06	6.26561e-06	3.98634e-06	3.24767e-06	3.99432e-06		1742.63	2.58911e-06	5.3265e-06	4.29689e-06	6.07269e-06	6.92517e-06	3.48643e-06	6.43989e-06	8.46504e-06
1741.92	-0.00029045	-0.000384449	-0.00116	-0.000135895	-0.000342167	-0.000830688	-0.00111	-0.000894673		1741.92	0.000305253	-0.000450667	-0.00129	0.000358766	-0.000422895	-0.00101	-0.000780386	-0.000513156				1741.92	4.20099e-06	4.42856e-06	5.04665e-06	7.21393e-06	5.5427e-06	2.6327e-06	1.13979e-06	2.17055e-06		1741.92	2.78033e-06	6.47633e-06	5.40044e-06	7.24114e-06	8.23543e-06	4.30656e-06	7.99635e-06	1.01991e-05
1741.2	-0.000242124	-0.000335313	-0.0011	-1.43121e-06	-0.000221354	-0.000734319	-0.000997807	-0.000803629		1741.2	0.000357323	-0.000386683	-0.00121	0.000451621	-0.000346421	-0.000928002	-0.000696153	-0.000428043				1741.2	5.51808e-06	5.56954e-06	6.38545e-06	7.38218e-06	4.87219e-06	1.29423e-06	-1.02988e-06	2.2838e-07		1741.2	3.35096e-06	7.64636e-06	6.60349e-06	8.44193e-06	9.5804e-06	5.19963e-06	9.57927e-06	1.1933e-05
1740.49	-0.000188917	-0.000280325	-0.00104	0.000139425	-0.000101262	-0.000637021	-0.000895853	-0.000704854		1740.49	0.000412194	-0.000319251	-0.00114	0.000547481	-0.000266063	-0.000852588	-0.000602367	-0.000338127				1740.49	6.76621e-06	6.68336e-06	7.70265e-06	7.54438e-06	4.21437e-06	-9.20954e-09	-3.17154e-06	-1.72066e-06		1740.49	4.36209e-06	8.71322e-06	7.7485e-06	9.54308e-06	1.07733e-05	6.04765e-06	1.09965e-05	1.3436e-05
1739.78	-0.000140015	-0.000223132	-0.000974425	0.000282156	1.13026e-05	-0.000537614	-0.000793649	-0.000599074		1739.78	0.00046318	-0.000254692	-0.00107	0.000641089	-0.00018663	-0.000778466	-0.000505997	-0.000247728				1739.78	7.75117e-06	7.59274e-06	8.80149e-06	7.55945e-06	3.47655e-06	-1.2923e-06	-5.19044e-06	-3.59389e-06		1739.78	5.73933e-06	9.52652e-06	8.64784e-06	1.03771e-05	1.16038e-05	6.71155e-06	1.20409e-05	1.44466e-05
1739.06	-0.000101307	-0.00016638	-0.00091535	0.000424075	0.000116906	-0.000434805	-0.000684707	-0.000491369		1739.06	0.000511463	-0.000191671	-0.000998789	0.000735697	-0.00010829	-0.000693146	-0.000414883	-0.000155431				1739.06	8.29935e-06	8.12375e-06	9.48952e-06	7.25717e-06	2.57517e-06	-2.57197e-06	-6.9816e-06	-5.33711e-06		1739.06	7.30402e-06	9.9096e-06	9.11912e-06	1.07256e-05	1.18844e-05	7.04382e-06	1.25041e-05	1.47254e-05
1738.35	-6.72335e-05	-0.000112546	-0.000858219	0.000552387	0.000213179	-0.000334875	-0.000579067	-0.000391581		1738.35	0.000559277	-0.0001283	-0.000923923	0.000830362	-3.06903e-05	-0.000599811	-0.000331974	-5.91041e-05				1738.35	8.29111e-06	8.1452e-06	9.62147e-06	6.48693e-06	1.46083e-06	-3.8442e-06	-8.46052e-06	-6.90379e-06		1738.35	8.78752e-06	9.70403e-06	9.00881e-06	1.03688e-05	1.14833e-05	6.90653e-06	1.22138e-05	1.4114e-05
1737.64	-2.72391e-05	-6.04048e-05	-0.000796631	0.000665148	0.000304244	-0.000247587	-0.000493506	-0.000308135		1737.64	0.000609103	-6.23034e-05	-0.000845181	0.000926036	5.20081e-05	-0.000508903	-0.000250845	4.39326e-05				1737.64	7.68032e-06	7.59401e-06	9.12663e-06	5.20113e-06	1.49817e-07	-5.07219e-06	-9.58258e-06	-8.23175e-06		1737.64	9.82717e-06	8.8345e-06	8.23485e-06	9.1944e-06	1.03487e-05	6.216e-06	1.10907e-05	1.25809e-05
1736.93	2.67056e-05	-4.24084e-06	-0.000724827	0.000775832	0.0003991	-0.00017954	-0.000435686	-0.000246162		1736.93	0.000665624	1.10082e-05	-0.000757162	0.00103	0.000147968	-0.000421755	-0.000157313	0.000158064				1736.93	6.47977e-06	6.47813e-06	8.00245e-06	3.48873e-06	-1.26042e-06	-6.18352e-06	-1.0311e-05	-9.23381e-06		1736.93	1.00734e-05	7.33332e-06	6.82393e-06	7.25775e-06	8.52031e-06	4.99456e-06	9.1639e-06	1.02036e-05
1736.21	9.98031e-05	6.35252e-05	-0.000639513	0.000900438	0.000500964	-0.000132562	-0.000403827	-0.000207532		1736.21	0.000735526	9.8324e-05	-0.000649392	0.00116	0.000263219	-0.000331262	-3.53199e-05	0.000291971				1736.21	4.73416e-06	4.85031e-06	6.2883e-06	1.45814e-06	-2.66993e-06	-7.08843e-06	-1.05944e-05	-9.82808e-06		1736.21	9.31128e-06	5.29559e-06	4.87355e-06	4.70362e-06	6.08832e-06	3.34315e-06	6.52556e-06	7.08607e-06
1735.5	0.000195171	0.000147663	-0.00053872	0.00104	0.000604794	-0.000104655	-0.000394274	-0.000190237		1735.5	0.000823323	0.000204511	-0.000517328	0.0013	0.000397934	-0.000232687	0.00012333	0.000455688				1735.5	2.51076e-06	2.77562e-06	4.04861e-06	-9.19328e-07	-4.10309e-06	-7.73072e-06	-1.04049e-05	-9.9842e-06		1735.5	7.4573e-06	2.81406e-06	2.47751e-06	1.63469e-06	3.13068e-06	1.34679e-06	3.27568e-06	3.31141e-06
1734.79	0.00030786	0.000246722	-0.000422761	0.00119	0.000701689	-8.97244e-05	-0.000403728	-0.000187367		1734.79	0.000927579	0.000329169	-0.000372269	0.00146	0.000546745	-0.000127835	0.000309642	0.000648003				1734.79	-8.48049e-08	3.17335e-07	1.37383e-06	-3.8296e-06	-5.7322e-06	-8.13045e-06	-9.80092e-06	-9.74349e-06		1734.79	4.50502e-06	-5.61031e-08	-3.18516e-07	-1.95547e-06	-3.18567e-07	-9.99695e-07	-4.89968e-07	-1.03788e-06
1734.07	0.000421832	0.000359124	-0.000296324	0.00136	0.000803716	-7.3556e-05	-0.000419416	-0.000186268		1734.07	0.00105	0.000472487	-0.000224667	0.00164	0.000711446	-2.41376e-06	0.00050264	0.000859241				1734.07	-2.90758e-06	-2.43931e-06	-1.61602e-06	-7.37467e-06	-7.68629e-06	-8.34947e-06	-8.90797e-06	-9.18683e-06		1734.07	5.4987e-07	-3.2522e-06	-3.46896e-06	-6.06398e-06	-4.19527e-06	-3.72368e-06	-4.64656e-06	-5.81758e-06
1733.36	0.000524739	0.000480931	-0.000165798	0.00154	0.000914639	-4.66948e-05	-0.000429848	-0.000181022		1733.36	0.00118	0.000627382	-7.99214e-05	0.00182	0.000886197	0.00015073	0.000684194	0.00107				1733.36	-5.79788e-06	-5.34108e-06	-4.77063e-06	-1.12725e-05	-9.79762e-06	-8.39979e-06	-7.81573e-06	-8.37366e-06		1733.36	-4.13409e-06	-6.60495e-06	-6.81487e-06	-1.04487e-05	-8.26528e-06	-6.68307e-06	-8.99273e-06	-1.07569e-05
1732.65	0.000621855	0.000600195	-3.3663e-05	0.00169	0.000996967	-1.88152e-05	-0.000443405	-0.000180946		1732.65	0.0013	0.000774256	5.39559e-05	0.00198	0.00104	0.000298471	0.00085152	0.00126				1732.65	-8.59314e-06	-8.1913e-06	-7.91507e-06	-1.50111e-05	-1.1724e-05	-8.24451e-06	-6.56179e-06	-7.34295e-06		1732.65	-9.13655e-06	-9.85472e-06	-1.00979e-05	-1.46952e-05	-1.2186e-05	-9.60075e-06	-1.32539e-05	-1.55116e-05
1731.93	0.000726237	0.000713856	0.00010262	0.0018	0.00105	1.85845e-06	-0.000464581	-0.000191309		1731.93	0.0014	0.000910055	0.00018659	0.00212	0.00118	0.000424867	0.00102	0.00144				1731.93	-1.11332e-05	-1.08054e-05	-1.08652e-05	-1.82131e-05	-1.32227e-05	-7.87047e-06	-5.18376e-06	-6.15111e-06		1731.93	-1.40463e-05	-1.27561e-05	-1.30698e-05	-1.8452e-05	-1.56678e-05	-1.22366e-05	-1.7139e-05	-1.97608e-05
1731.22	0.000841802	0.000827548	0.000244239	0.00193	0.0011	1.93679e-05	-0.000483979	-0.000205799		1731.22	0.00151	0.00104	0.000331476	0.00226	0.00133	0.000545969	0.0012	0.00163				1731.22	-1.32755e-05	-1.30274e-05	-1.3453e-05	-2.07283e-05	-1.42031e-05	-7.31855e-06	-3.73157e-06	-4.87423e-06		1731.22	-1.85237e-05	-1.51413e-05	-1.55549e-05	-2.15009e-05	-1.85178e-05	-1.44401e-05	-2.03982e-05	-2.32469e-05
1730.51	0.000956959	0.000938678	0.000384327	0.00207	0.00118	3.88466e-05	-0.000493905	-0.000218646		1730.51	0.00161	0.00117	0.000478112	0.00242	0.00148	0.00066759	0.00137	0.00181				1730.51	-1.49032e-05	-1.47351e-05	-1.55421e-05	-2.25219e-05	-1.46645e-05	-6.65276e-06	-2.27096e-06	-3.58189e-06		1730.51	-2.22321e-05	-1.692e-05	-1.74428e-05	-2.37136e-05	-2.06125e-05	-1.61186e-05	-2.28461e-05	-2.57931e-05
1729.8	0.00105	0.00103	0.000506522	0.0022	0.00127	5.89503e-05	-0.000493957	-0.00023021		1729.8	0.00169	0.00128	0.000601765	0.00256	0.00162	0.000776486	0.00152	0.00195				1729.8	-1.59206e-05	-1.58428e-05	-1.70238e-05	-2.35295e-05	-1.46434e-05	-5.9177e-06	-8.81621e-07	-2.32098e-06		1729.8	-2.47699e-05	-1.80389e-05	-1.86352e-05	-2.50001e-05	-2.18702e-05	-1.71956e-05	-2.43543e-05	-2.72934e-05
1729.08	0.0011	0.00109	0.000591545	0.00229	0.00133	7.11654e-05	-0.000491548	-0.000244522		1729.08	0.00172	0.00134	0.000681839	0.00264	0.0017	0.000851363	0.0016	0.00204				1729.08	-1.62589e-05	-1.6301e-05	-1.78144e-05	-2.36389e-05	-1.41848e-05	-5.13415e-06	3.51152e-07	-1.13409e-06		1729.08	-2.57857e-05	-1.84469e-05	-1.90413e-05	-2.53016e-05	-2.22513e-05	-1.76042e-05	-2.48512e-05	-2.7684e-05
1728.37	0.0011	0.00111	0.000627868	0.00232	0.00135	6.67501e-05	-0.000496223	-0.000263301		1728.37	0.0017	0.00135	0.000708714	0.00264	0.00172	0.000876034	0.00161	0.00204				1728.37	-1.59004e-05	-1.60975e-05	-1.78695e-05	-2.28227e-05	-1.33367e-05	-4.32126e-06	1.35358e-06	-7.90678e-08		1728.37	-2.51118e-05	-1.81044e-05	-1.86393e-05	-2.46087e-05	-2.1771e-05	-1.73134e-05	-2.43414e-05	-2.69491e-05
1727.66	0.00105	0.00108	0.000616684	0.00229	0.00132	4.55794e-05	-0.000509242	-0.000282201		1727.66	0.00164	0.00131	0.000686276	0.00259	0.00169	0.000853009	0.00156	0.00198				1727.66	-1.48843e-05	-1.52561e-05	-1.71926e-05	-2.12277e-05	-1.21562e-05	-3.50495e-06	2.08391e-06	7.89645e-07		1727.66	-2.27928e-05	-1.7017e-05	-1.74923e-05	-2.29794e-05	-2.04955e-05	-1.63477e-05	-2.2892e-05	-2.51479e-05
1726.94	0.000982501	0.00102	0.00056737	0.00223	0.00127	1.32053e-05	-0.000524708	-0.000297317		1726.94	0.00156	0.00125	0.000628576	0.00248	0.00162	0.0007995	0.00148	0.00188				1726.94	-1.32866e-05	-1.38318e-05	-1.5827e-05	-1.90777e-05	-1.07059e-05	-2.70376e-06	2.54151e-06	1.45169e-06		1726.94	-1.90786e-05	-1.52519e-05	-1.56839e-05	-2.05346e-05	-1.85141e-05	-1.47746e-05	-2.05933e-05	-2.24112e-05
1726.23	0.000892777	0.00093811	0.000491719	0.00213	0.00121	-2.72868e-05	-0.00053932	-0.000311009		1726.23	0.00146	0.00118	0.000551321	0.00236	0.00152	0.000729676	0.00137	0.00175				1726.23	-1.11977e-05	-1.19045e-05	-1.3846e-05	-1.6524e-05	-9.03638e-06	-1.92389e-06	2.75781e-06	1.9225e-06		1726.23	-1.43864e-05	-1.29265e-05	-1.32789e-05	-1.74384e-05	-1.59235e-05	-1.26842e-05	-1.75564e-05	-1.8905e-05
1725.52	0.000793295	0.000846683	0.000401622	0.00202	0.00113	-7.50753e-05	-0.000554316	-0.000328577		1725.52	0.00135	0.00109	0.000464128	0.00223	0.0014	0.000648674	0.00126	0.00162				1725.52	-8.72359e-06	-9.57782e-06	-1.13554e-05	-1.36426e-05	-7.17874e-06	-1.17023e-06	2.77834e-06	2.22486e-06		1725.52	-9.2037e-06	-1.01815e-05	-1.03741e-05	-1.38747e-05	-1.28445e-05	-1.01859e-05	-1.39418e-05	-1.48124e-05
1724.8	0.000695812	0.000754637	0.000308219	0.00188	0.00103	-0.000126173	-0.000569598	-0.000351295		1724.8	0.00124	0.00101	0.000371907	0.00208	0.00128	0.000558663	0.00114	0.00147				1724.8	-5.99755e-06	-6.97103e-06	-8.49509e-06	-1.04994e-05	-5.15101e-06	-4.51029e-07	2.65845e-06	2.37705e-06		1724.8	-3.99715e-06	-7.16424e-06	-7.13788e-06	-1.00134e-05	-9.42527e-06	-7.3944e-06	-9.95776e-06	-1.03378e-05
1724.09	0.000609555	0.000668515	0.000220516	0.00174	0.000934268	-0.000172974	-0.000581835	-0.000374346		1724.09	0.00112	0.000915128	0.000280579	0.00193	0.00116	0.000466825	0.00102	0.00133				1724.09	-3.18142e-06	-4.20745e-06	-5.42887e-06	-7.15135e-06	-2.98819e-06	2.30775e-07	2.46572e-06	2.4049e-06		1724.09	8.11437e-07	-4.02957e-06	-3.78702e-06	-6.00576e-06	-5.82934e-06	-4.42392e-06	-5.82403e-06	-5.71426e-06
1723.38	0.000536847	0.000592614	0.000144302	0.0016	0.000847896	-0.000210026	-0.000589183	-0.000390495		1723.38	0.00101	0.000827995	0.000198753	0.00179	0.00106	0.000384484	0.000902779	0.00121				1723.38	-4.52752e-07	-1.41933e-06	-2.32833e-06	-3.66371e-06	-7.89105e-07	8.86002e-07	2.27282e-06	2.35974e-06		1723.38	4.88475e-06	-9.49161e-07	-5.40313e-07	-2.03444e-06	-2.23895e-06	-1.40752e-06	-1.75819e-06	-1.20676e-06
1722.67	0.000475724	0.000529204	8.21675e-05	0.00147	0.000780797	-0.000237247	-0.000592566	-0.000395629		1722.67	0.000909088	0.000756627	0.000133508	0.00167	0.000977955	0.000322068	0.000801064	0.0011				1722.67	2.00837e-06	1.22895e-06	6.30841e-07	-1.86594e-07	1.2834e-06	1.53585e-06	2.14391e-06	2.30814e-06		1722.67	7.98913e-06	1.89221e-06	2.40843e-06	1.65079e-06	1.13286e-06	1.47931e-06	2.00581e-06	2.89944e-06
1721.95	0.000424656	0.00047856	3.3714e-05	0.00136	0.000728381	-0.000258157	-0.000591539	-0.000392712		1721.95	0.000832899	0.000707716	8.88945e-05	0.00158	0.00091074	0.000282963	0.000719949	0.00102				1721.95	4.03685e-06	3.54607e-06	3.2719e-06	3.02632e-06	3.07848e-06	2.20129e-06	2.12439e-06	2.2985e-06		1721.95	9.98769e-06	4.31947e-06	4.90973e-06	4.79125e-06	4.06889e-06	4.0477e-06	5.22203e-06	6.34603e-06
1721.24	0.000383099	0.000437726	-3.67145e-06	0.00127	0.000680037	-0.000275915	-0.000584996	-0.00038975		1721.24	0.000774056	0.000676213	6.2942e-05	0.00151	0.000855027	0.00025916	0.000660273	0.000949724				1721.24	5.51988e-06	5.3569e-06	5.44033e-06	5.67541e-06	4.48908e-06	2.87251e-06	2.21488e-06	2.33433e-06		1721.24	1.08378e-05	6.18127e-06	6.84712e-06	7.18626e-06	6.38081e-06	6.11618e-06	7.67626e-06	8.93978e-06
1720.53	0.000350243	0.000402535	-3.31416e-05	0.00118	0.000626273	-0.000293779	-0.000578008	-0.000393184		1720.53	0.00072188	0.000650533	4.65186e-05	0.00144	0.000805544	0.000233958	0.000615256	0.00088916				1720.53	6.43321e-06	6.55706e-06	7.0399e-06	7.53141e-06	5.4618e-06	3.49171e-06	2.36057e-06	2.38186e-06		1720.53	1.06153e-05	7.3672e-06	8.13078e-06	8.73184e-06	7.95186e-06	7.52875e-06	9.24813e-06	1.05766e-05
1719.81	0.000326579	0.000372798	-5.55361e-05	0.0011	0.000576223	-0.000312407	-0.000577773	-0.000402006		1719.81	0.000673159	0.000626897	3.34214e-05	0.00138	0.00076272	0.000199689	0.000580658	0.000841647				1719.81	6.82166e-06	7.13409e-06	8.03795e-06	8.54287e-06	6.01347e-06	3.97735e-06	2.48959e-06	2.40299e-06		1719.81	9.5336e-06	7.83666e-06	8.72849e-06	9.43872e-06	8.76536e-06	8.20505e-06	9.94049e-06	1.12535e-05
1719.1	0.000313064	0.00035405	-6.85829e-05	0.00106	0.000559675	-0.000326325	-0.000580314	-0.000407033		1719.1	0.000637027	0.000614849	3.1448e-05	0.00133	0.000736939	0.00017104	0.00056003	0.000819451				1719.1	6.73771e-06	7.12053e-06	8.43316e-06	8.73691e-06	6.13662e-06	4.25066e-06	2.5429e-06	2.36571e-06		1719.1	7.85561e-06	7.60437e-06	8.6472e-06	9.33042e-06	8.83178e-06	8.13188e-06	9.83152e-06	1.10154e-05
1718.39	0.000305627	0.000348821	-7.19872e-05	0.00108	0.0005919	-0.000327232	-0.000570857	-0.000400149		1718.39	0.000619283	0.00062119	4.89198e-05	0.00132	0.000734896	0.000168612	0.000554952	0.000822443				1718.39	6.19495e-06	6.57903e-06	8.23891e-06	8.22262e-06	5.83476e-06	4.28192e-06	2.51967e-06	2.2721e-06		1718.39	5.83427e-06	6.75707e-06	7.95521e-06	8.47093e-06	8.20665e-06	7.43432e-06	9.02154e-06	9.96262e-06
1717.67	0.000293386	0.000349078	-7.21216e-05	0.00113	0.000643502	-0.000315379	-0.00053997	-0.000383665		1717.67	0.000609041	0.000635322	7.66884e-05	0.00133	0.000744631	0.000191717	0.000553072	0.000827292				1717.67	5.20183e-06	5.6274e-06	7.50495e-06	7.27149e-06	5.27007e-06	4.12444e-06	2.48226e-06	2.16918e-06		1717.67	3.78405e-06	5.48214e-06	6.8138e-06	7.09504e-06	7.07787e-06	6.4284e-06	7.63541e-06	8.30532e-06
1716.96	0.000270351	0.000338937	-7.70907e-05	0.00114	0.000651327	-0.000305195	-0.000500055	-0.000369099		1716.96	0.000583694	0.000632974	8.80645e-05	0.0013	0.000734303	0.000206781	0.00053584	0.000804219				1716.96	3.85944e-06	4.37833e-06	6.33624e-06	5.95589e-06	4.47875e-06	3.8216e-06	2.3979e-06	2.05327e-06		1716.96	2.03329e-06	3.93807e-06	5.30815e-06	5.34753e-06	5.57956e-06	5.26711e-06	5.81687e-06	6.22347e-06
1716.25	0.000243438	0.000311526	-8.73451e-05	0.00104	0.000585901	-0.000309281	-0.000473136	-0.000362249		1716.25	0.000534492	0.000603424	6.90036e-05	0.00122	0.000685037	0.000184249	0.000500538	0.000749498				1716.25	2.37536e-06	2.96387e-06	4.88906e-06	4.27482e-06	3.42704e-06	3.3916e-06	2.16976e-06	1.86666e-06		1716.25	7.73809e-07	2.26086e-06	3.51748e-06	3.33592e-06	3.82273e-06	3.94091e-06	3.75667e-06	3.89575e-06
1715.54	0.000221337	0.000278994	-9.69901e-05	0.000913449	0.00049739	-0.000319383	-0.000460792	-0.000354225		1715.54	0.000479421	0.00056506	4.17335e-05	0.00112	0.00062225	0.000146865	0.000463051	0.00069183				1715.54	9.90377e-07	1.5817e-06	3.35247e-06	2.49423e-06	2.25477e-06	2.87241e-06	1.78223e-06	1.57796e-06		1715.54	-1.95432e-08	6.42851e-07	1.68279e-06	1.34062e-06	2.04146e-06	2.545e-06	1.71631e-06	1.61462e-06
1714.82	0.000203095	0.000253657	-0.000103399	0.000819401	0.000442026	-0.000321378	-0.000449943	-0.000337257		1714.82	0.00043569	0.000536513	3.02608e-05	0.00105	0.000575248	0.000129544	0.000432348	0.000650348				1714.82	-8.64038e-08	3.95481e-07	1.91677e-06	8.47887e-07	1.05103e-06	2.28334e-06	1.25306e-06	1.18584e-06		1714.82	-4.68419e-07	-7.69041e-07	4.98767e-08	-4.28303e-07	4.20674e-07	1.16529e-06	-3.91865e-08	-3.52706e-07
1714.11	0.000181942	0.000234694	-0.000108745	0.000770619	0.000422139	-0.000313667	-0.00043323	-0.000315995		1714.11	0.000403296	0.000517853	3.22817e-05	0.00101	0.000543725	0.000134658	0.000401329	0.000617177				1714.11	-7.46768e-07	-5.16627e-07	7.31188e-07	-6.07735e-07	-1.79076e-07	1.64838e-06	6.2005e-07	7.26652e-07		1714.11	-6.11373e-07	-1.91242e-06	-1.26302e-06	-1.90185e-06	-9.57418e-07	-1.4656e-07	-1.33246e-06	-1.86447e-06
1713.4	0.000155226	0.000217742	-0.00011417	0.000734016	0.000415585	-0.000303252	-0.000410626	-0.000297562		1713.4	0.000376997	0.000503102	3.47632e-05	0.000963727	0.000515306	0.000144546	0.000364078	0.000582535				1713.4	-1.01883e-06	-1.13137e-06	-1.32198e-07	-1.85456e-06	-1.3496e-06	1.03619e-06	-2.37414e-08	2.70395e-07		1713.4	-5.26794e-07	-2.76403e-06	-2.23619e-06	-3.02269e-06	-2.0314e-06	-1.28724e-06	-2.12964e-06	-2.88806e-06
1712.68	0.000125841	0.000202351	-0.000118212	0.000685673	0.00041052	-0.000293908	-0.000384638	-0.000281804		1712.68	0.00035415	0.000489321	3.32773e-05	0.000912708	0.000486116	0.000148016	0.000325995	0.000546838				1712.68	-9.99387e-07	-1.4571e-06	-6.69361e-07	-2.85258e-06	-2.32923e-06	5.19382e-07	-5.85633e-07	-1.37055e-07		1712.68	-2.97157e-07	-3.32886e-06	-2.89254e-06	-3.74781e-06	-2.75821e-06	-2.17175e-06	-2.5056e-06	-3.4612e-06
1711.97	9.82103e-05	0.000189443	-0.000118946	0.000627138	0.000403887	-0.000283744	-0.00035683	-0.000263962		1711.97	0.000332205	0.000473875	3.29986e-05	0.000855047	0.000459992	0.000145182	0.000294486	0.000512124				1711.97	-7.61866e-07	-1.5046e-06	-9.03507e-07	-3.45631e-06	-2.98392e-06	1.43469e-07	-1.00794e-06	-4.79567e-07		1711.97	1.20664e-07	-3.60728e-06	-3.21192e-06	-4.0286e-06	-3.0927e-06	-2.74253e-06	-2.53257e-06	-3.60445e-06
1711.26	7.52565e-05	0.000176953	-0.000115768	0.000572044	0.000391716	-0.000271104	-0.000329441	-0.000244021		1711.26	0.000308069	0.000453593	3.70031e-05	0.000794462	0.000438407	0.000138648	0.000270036	0.000478019				1711.26	-3.52717e-07	-1.28215e-06	-8.73953e-07	-3.4039e-06	-3.1649e-06	-6.19639e-08	-1.25147e-06	-7.28694e-07		1711.26	6.64924e-07	-3.57093e-06	-3.11511e-06	-3.77812e-06	-2.97216e-06	-2.90565e-06	-2.23234e-06	-3.30101e-06
1710.54	5.59823e-05	0.000160979	-0.000111233	0.000529653	0.000372129	-0.000257695	-0.000304199	-0.000227343		1710.54	0.00028053	0.000427463	3.83717e-05	0.000735801	0.000418005	0.00012922	0.000245939	0.000443194				1710.54	1.75287e-07	-8.45435e-07	-6.50521e-07	-2.61775e-06	-2.85739e-06	-1.00245e-07	-1.32041e-06	-8.50692e-07		1710.54	1.05839e-06	-3.23191e-06	-2.61201e-06	-3.03342e-06	-2.44939e-06	-2.64407e-06	-1.64012e-06	-2.60873e-06
1709.83	3.6975e-05	0.00013981	-0.000108769	0.000497848	0.000348742	-0.00024477	-0.00027934	-0.000216811		1709.83	0.000250961	0.000397093	2.82833e-05	0.000681386	0.00039351	0.000118604	0.000216397	0.000405687				1709.83	7.49287e-07	-2.96365e-07	-3.27717e-07	-1.30775e-06	-2.18704e-06	-2.04273e-09	-1.24647e-06	-8.28806e-07		1709.83	1.06657e-06	-2.66231e-06	-1.83941e-06	-1.96536e-06	-1.6956e-06	-2.05354e-06	-8.45059e-07	-1.67169e-06
1709.12	1.70875e-05	0.000117128	-0.000108082	0.000470414	0.000327102	-0.000228259	-0.000250895	-0.000207483		1709.12	0.00022382	0.000367147	1.03989e-05	0.00063112	0.00036506	0.000110908	0.000183845	0.000365183				1709.12	1.28885e-06	2.70245e-07	6.6857e-09	2.19847e-07	-1.30245e-06	1.91623e-07	-1.04305e-06	-6.7371e-07		1709.12	7.04553e-07	-1.94359e-06	-9.52325e-07	-7.36076e-07	-8.61983e-07	-1.25882e-06	4.25916e-08	-6.32346e-07
1708.4	1.09023e-07	9.75869e-05	-0.000104562	0.000439433	0.000306729	-0.000204635	-0.000220541	-0.000192448		1708.4	0.000202258	0.000341015	-1.62912e-06	0.000580194	0.000335859	0.000105014	0.000155143	0.000323825				1708.4	1.72642e-06	7.89598e-07	3.00733e-07	1.72989e-06	-3.47292e-07	4.30278e-07	-7.13992e-07	-4.19644e-07		1708.4	2.43861e-07	-1.15014e-06	-5.69744e-08	5.35048e-07	-2.74631e-08	-3.80584e-07	9.30524e-07	3.97999e-07
1707.69	-9.59216e-06	7.98482e-05	-9.59939e-05	0.000389067	0.00027903	-0.000178512	-0.000197645	-0.000171801		1707.69	0.000183587	0.00031594	-4.30737e-06	0.000519359	0.000302903	8.96321e-05	0.00013114	0.000282287				1707.69	2.02702e-06	1.22307e-06	5.46607e-07	3.10533e-06	5.52982e-07	6.73901e-07	-2.742e-07	-9.60608e-08		1707.69	3.42297e-08	-3.55965e-07	7.82078e-07	1.73757e-06	7.68323e-07	4.8499e-07	1.75284e-06	1.33468e-06
1706.98	-1.33295e-05	5.99816e-05	-8.62267e-05	0.000310246	0.000242367	-0.000158011	-0.000187199	-0.000150798		1706.98	0.000161321	0.000285222	-6.59074e-06	0.00044665	0.000261841	6.02466e-05	0.000106355	0.000240105				1706.98	2.19113e-06	1.55348e-06	7.63506e-07	4.29968e-06	1.32817e-06	9.18126e-07	2.47554e-07	2.86016e-07		1706.98	2.04971e-07	3.73178e-07	1.52499e-06	2.77193e-06	1.49449e-06	1.29185e-06	2.45407e-06	2.13082e-06
1706.27	-1.75054e-05	4.01228e-05	-8.04821e-05	0.00022259	0.000208151	-0.000144953	-0.000180715	-0.000133803		1706.27	0.000132771	0.000246514	-1.57992e-05	0.000375529	0.000216591	3.18221e-05	7.81864e-05	0.000199343				1706.27	2.23546e-06	1.77614e-06	9.68271e-07	5.23897e-06	1.95879e-06	1.17581e-06	8.04861e-07	7.13291e-07		1706.27	6.45134e-07	9.9717e-07	2.14688e-06	3.57806e-06	2.11519e-06	2.03937e-06	2.98159e-06	2.77487e-06
1705.55	-2.66168e-05	2.75986e-05	-7.92324e-05	0.00015849	0.000183022	-0.000135228	-0.000166203	-0.000120406		1705.55	0.000102131	0.000204724	-3.06228e-05	0.00031834	0.00017541	2.32519e-05	4.97571e-05	0.000162366				1705.55	2.17918e-06	1.89449e-06	1.16075e-06	5.7889e-06	2.44354e-06	1.43498e-06	1.33057e-06	1.15185e-06		1705.55	1.25058e-06	1.51326e-06	2.63827e-06	4.15841e-06	2.59319e-06	2.73389e-06	3.31412e-06	3.27104e-06
1704.84	-3.98757e-05	2.38038e-05	-7.95572e-05	0.000128069	0.000160714	-0.000125227	-0.00014227	-0.000107539		1704.84	7.56672e-05	0.000166584	-4.57095e-05	0.000271871	0.000141394	3.56538e-05	2.4023e-05	0.000127576				1704.84	2.05995e-06	1.93283e-06	1.34239e-06	5.91143e-06	2.82265e-06	1.66174e-06	1.76615e-06	1.56311e-06		1704.84	2.0215e-06	1.9663e-06	3.03214e-06	4.6087e-06	2.94582e-06	3.38997e-06	3.50558e-06	3.65491e-06
1704.13	-5.46132e-05	2.14001e-05	-7.9725e-05	0.000115852	0.000135304	-0.000113043	-0.000116635	-9.36592e-05		1704.13	5.64666e-05	0.000135505	-5.60828e-05	0.000225388	0.000112487	5.50689e-05	1.095e-06	9.24771e-05				1704.13	1.94251e-06	1.93583e-06	1.53621e-06	5.76561e-06	3.15338e-06	1.83221e-06	2.08987e-06	1.9171e-06		1704.13	2.93447e-06	2.4206e-06	3.39617e-06	5.04613e-06	3.25096e-06	4.01799e-06	3.66794e-06	3.99111e-06
1703.41	-6.85232e-05	1.27319e-05	-7.996e-05	9.84281e-05	0.000104832	-9.82598e-05	-9.63489e-05	-8.07852e-05		1703.41	4.13235e-05	0.000108407	-6.06724e-05	0.000171799	8.37052e-05	6.57788e-05	-2.00735e-05	5.58256e-05				1703.41	1.88415e-06	1.92143e-06	1.77305e-06	5.46356e-06	3.34502e-06	1.92937e-06	2.28273e-06	2.18059e-06		1703.41	3.83095e-06	2.87933e-06	3.71745e-06	5.40775e-06	3.51287e-06	4.52725e-06	3.87144e-06	4.28734e-06
1702.7	-7.45801e-05	8.03848e-07	-7.7147e-05	7.182e-05	7.52694e-05	-8.15239e-05	-8.16403e-05	-7.11433e-05		1702.7	2.85035e-05	8.3411e-05	-5.80917e-05	0.000120163	5.7166e-05	6.3902e-05	-3.47986e-05	2.36791e-05				1702.7	1.88413e-06	1.8653e-06	2.05505e-06	4.8884e-06	3.18149e-06	1.92927e-06	2.30657e-06	2.32124e-06		1702.7	4.47349e-06	3.27221e-06	3.86473e-06	5.45863e-06	3.62355e-06	4.75043e-06	4.08037e-06	4.46497e-06
1701.99	-6.17084e-05	-4.09392e-06	-6.52049e-05	5.0669e-05	5.70692e-05	-6.38604e-05	-7.00031e-05	-6.38769e-05		1701.99	2.07124e-05	6.28325e-05	-4.45871e-05	8.81462e-05	4.18306e-05	5.29599e-05	-3.34301e-05	8.39145e-06				1701.99	1.89058e-06	1.77304e-06	2.35168e-06	4.04869e-06	2.70187e-06	1.84867e-06	2.17325e-06	2.34398e-06		1701.99	4.73807e-06	3.57352e-06	3.77849e-06	5.17972e-06	3.58198e-06	4.6917e-06	4.22709e-06	4.51856e-06
1701.27	-2.90707e-05	-3.18099e-06	-4.33372e-05	2.26486e-05	3.34326e-05	-4.97595e-05	-6.392e-05	-5.79969e-05		1701.27	1.23726e-05	4.03398e-05	-3.07928e-05	5.89248e-05	2.66691e-05	2.04768e-05	-1.74604e-05	4.42797e-06				1701.27	1.88046e-06	1.7064e-06	2.64439e-06	3.27422e-06	2.25566e-06	1.76202e-06	1.96093e-06	2.2827e-06		1701.27	4.73236e-06	3.84203e-06	3.57855e-06	4.87455e-06	3.56097e-06	4.54462e-06	4.32271e-06	4.57677e-06
1700.56	1.06171e-06	-3.56016e-06	-1.91621e-05	-1.43434e-05	-4.28897e-06	-3.54658e-05	-5.14091e-05	-4.34793e-05		1700.56	-1.60653e-08	1.28965e-05	-2.38686e-05	1.48595e-05	2.2389e-06	-2.11296e-05	-2.99327e-06	-1.91899e-06				1700.56	1.90049e-06	1.73356e-06	2.95219e-06	2.94138e-06	2.14188e-06	1.76103e-06	1.76872e-06	2.17426e-06		1700.56	4.65061e-06	4.14823e-06	3.44724e-06	4.86531e-06	3.73517e-06	4.49064e-06	4.46247e-06	4.78587e-06
1699.85	0	0	0	0	0	0	0	0		1699.85	0	0	0	0	0	0	0	0				1699.85	2.01794e-06	1.87664e-06	3.29633e-06	3.13469e-06	2.36106e-06	1.89124e-06	1.66259e-06	2.04749e-06		1699.85	4.55625e-06	4.50416e-06	3.47245e-06	5.21925e-06	4.13006e-06	4.56861e-06	4.72892e-06	5.18561e-06
1699.14	-2.79243e-05	2.26311e-07	1.42635e-05	3.06579e-05	2.7712e-05	5.43406e-05	7.72142e-05	6.3584e-05		1699.14	5.043e-06	-4.48711e-06	2.83492e-05	-6.177e-07	7.74045e-06	7.25989e-05	-8.34279e-06	-2.51224e-06				1699.14	2.28674e-06	2.10524e-06	3.67673e-06	3.5944e-06	2.66569e-06	2.13222e-06	1.63053e-06	1.92237e-06		1699.14	4.37001e-06	4.84882e-06	3.5995e-06	5.72613e-06	4.60599e-06	4.65146e-06	5.13718e-06	5.69452e-06
1698.42	-4.9902e-05	-7.30471e-06	3.1572e-05	1.96608e-05	3.17298e-05	0.000109495	0.000143087	0.000120651		1698.42	5.13613e-06	-1.22178e-05	4.30376e-05	-2.00369e-05	2.32318e-06	0.00013302	-1.34879e-05	-1.72022e-05				1698.42	2.73702e-06	2.40875e-06	4.09519e-06	4.11598e-06	2.91047e-06	2.47835e-06	1.65683e-06	1.85147e-06		1698.42	4.05798e-06	5.14829e-06	3.77669e-06	6.20763e-06	5.04892e-06	4.63612e-06	5.68675e-06	6.25073e-06
1697.71	-4.21632e-05	1.08854e-06	6.20951e-05	4.07661e-05	6.22913e-05	0.000166639	0.00020026	0.000167705		1697.71	2.72001e-05	2.87232e-06	8.20288e-05	-9.49018e-07	2.54635e-05	0.000197894	1.05235e-05	-5.08735e-07				1697.71	3.34044e-06	2.81662e-06	4.55162e-06	4.77186e-06	3.21804e-06	2.97459e-06	1.79746e-06	1.92561e-06		1697.71	3.69811e-06	5.43666e-06	4.04434e-06	6.69643e-06	5.48624e-06	4.57678e-06	6.37141e-06	6.87054e-06
1697	-1.83826e-06	3.76708e-05	0.000110175	0.000143185	0.000146145	0.000227615	0.000258828	0.000212525		1697	8.34814e-05	5.26924e-05	0.000166441	8.35599e-05	9.58375e-05	0.000288599	7.2964e-05	6.90939e-05				1697	4.00449e-06	3.32053e-06	5.01004e-06	5.62316e-06	3.72495e-06	3.6358e-06	2.11271e-06	2.20637e-06		1697	3.44378e-06	5.72344e-06	4.42008e-06	7.22752e-06	5.94295e-06	4.5293e-06	7.12145e-06	7.53732e-06
1696.28	5.51547e-05	8.31443e-05	0.000169674	0.000259376	0.00022543	0.000284794	0.000312204	0.000258331		1696.28	0.000146835	0.000109464	0.000260219	0.000171135	0.000168166	0.00037669	0.00015428	0.000153731				1696.28	4.641e-06	3.86322e-06	5.41564e-06	6.55926e-06	4.44322e-06	4.42225e-06	2.61392e-06	2.69602e-06		1696.28	3.45571e-06	5.97585e-06	4.84376e-06	7.73294e-06	6.37124e-06	4.47189e-06	7.83803e-06	8.18307e-06
1695.57	0.000100842	0.000113954	0.000226171	0.00031173	0.000254605	0.000335432	0.00035961	0.000307587		1695.57	0.000189704	0.000146166	0.000323125	0.000209172	0.000203452	0.000439361	0.000222695	0.000208282				1695.57	5.22848e-06	4.41236e-06	5.75118e-06	7.49e-06	5.37246e-06	5.30595e-06	3.30454e-06	3.37933e-06		1695.57	3.79951e-06	6.19965e-06	5.27024e-06	8.18281e-06	6.75542e-06	4.41662e-06	8.49614e-06	8.79072e-06
1694.86	0.000121396	0.000121557	0.000270495	0.000275635	0.000229815	0.000379186	0.000402221	0.000356354		1694.86	0.000203687	0.000155407	0.000342792	0.000193051	0.000198365	0.000467571	0.000260795	0.000219329				1694.86	5.7995e-06	4.99058e-06	6.05824e-06	8.48273e-06	6.55114e-06	6.30422e-06	4.20775e-06	4.2598e-06		1694.86	4.46327e-06	6.45444e-06	5.72757e-06	8.64715e-06	7.16301e-06	4.46172e-06	9.16078e-06	9.41504e-06
1694.14	0.000132869	0.00011827	0.000311253	0.000195855	0.000179972	0.00041877	0.000441521	0.000400467		1694.14	0.000203911	0.000152303	0.000342314	0.000156346	0.000180545	0.0004704	0.000284427	0.000216279				1694.14	6.39051e-06	5.64434e-06	6.40992e-06	9.68891e-06	7.99134e-06	7.44877e-06	5.35092e-06	5.36049e-06		1694.14	5.36626e-06	6.80112e-06	6.27733e-06	9.21978e-06	7.68209e-06	4.71252e-06	9.90224e-06	1.01152e-05
1693.43	0.000157101	0.000129491	0.000364642	0.000170853	0.000166655	0.000467395	0.000489788	0.000447198		1693.43	0.00022176	0.000168118	0.000368908	0.000158871	0.000196578	0.000493255	0.0003262	0.000247622				1693.43	6.99388e-06	6.39465e-06	6.85375e-06	1.11821e-05	9.63943e-06	8.74321e-06	6.72998e-06	6.68379e-06		1693.43	6.34221e-06	7.26608e-06	6.93988e-06	9.95358e-06	8.34997e-06	5.21218e-06	1.07098e-05	1.09027e-05
1692.72	0.000201267	0.000164062	0.000436377	0.000229037	0.000204298	0.000531861	0.000549076	0.000502559		1692.72	0.000267426	0.000212955	0.000435881	0.000210461	0.000252244	0.000555509	0.000399261	0.000322281				1692.72	7.5432e-06	7.20721e-06	7.37158e-06	1.28754e-05	1.14099e-05	1.01446e-05	8.29123e-06	8.17053e-06		1692.72	7.23064e-06	7.83862e-06	7.67253e-06	1.08543e-05	9.14914e-06	5.94855e-06	1.14846e-05	1.17396e-05
1692.01	0.000261163	0.000213291	0.000520108	0.000321493	0.000263854	0.000610036	0.000610842	0.00056535		1692.01	0.000327705	0.000273294	0.000521082	0.000282152	0.000320219	0.000639456	0.000494462	0.000417487				1692.01	7.98094e-06	8.00369e-06	7.91777e-06	1.45312e-05	1.31845e-05	1.15734e-05	9.92904e-06	9.70895e-06		1692.01	8.01455e-06	8.47589e-06	8.40189e-06	1.18377e-05	1.00126e-05	6.83495e-06	1.21238e-05	1.25569e-05
1691.29	0.000332673	0.000271255	0.00060878	0.000409018	0.000329695	0.000700466	0.000675954	0.000634295		1691.29	0.000394304	0.000340631	0.000607648	0.000362254	0.000389529	0.000729263	0.000602186	0.000521305				1691.29	8.34291e-06	8.7438e-06	8.49424e-06	1.59713e-05	1.48739e-05	1.29674e-05	1.15422e-05	1.12191e-05		1691.29	8.80988e-06	9.15863e-06	9.11304e-06	1.27991e-05	1.08919e-05	7.75687e-06	1.26217e-05	1.33215e-05
1690.58	0.000413958	0.000337917	0.000701463	0.000492926	0.000404755	0.000802688	0.000753465	0.000711258		1690.58	0.000468657	0.000416426	0.000695596	0.000454644	0.000468845	0.000819196	0.000721511	0.000635501				1690.58	8.73656e-06	9.46561e-06	9.15116e-06	1.72123e-05	1.64786e-05	1.43026e-05	1.30797e-05	1.27015e-05		1690.58	9.73548e-06	9.91913e-06	9.86788e-06	1.3716e-05	1.17994e-05	8.65479e-06	1.30575e-05	1.40611e-05
1689.87	0.000503756	0.000414823	0.000802818	0.000598826	0.000496185	0.000918413	0.000852112	0.00080353		1689.87	0.000554187	0.000504236	0.000792728	0.000563201	0.000569117	0.000911472	0.000856795	0.000763282				1689.87	9.25291e-06	1.02295e-05	9.91636e-06	1.8313e-05	1.80127e-05	1.55569e-05	1.45223e-05	1.41908e-05		1689.87	1.08081e-05	1.07848e-05	1.06992e-05	1.46209e-05	1.27444e-05	9.51308e-06	1.34971e-05	1.47942e-05
1689.15	0.000600717	0.000503227	0.000918051	0.000750549	0.000609264	0.00105	0.000976198	0.000919079		1689.15	0.00065205	0.000605177	0.000905522	0.000690884	0.00069371	0.00101	0.00101	0.000907186				1689.15	9.92421e-06	1.10802e-05	1.07603e-05	1.92628e-05	1.94745e-05	1.66942e-05	1.58748e-05	1.56952e-05		1689.15	1.19196e-05	1.17472e-05	1.15719e-05	1.55735e-05	1.37221e-05	1.03611e-05	1.39494e-05	1.55101e-05
1688.44	0.000703597	0.000602665	0.00105	0.000943143	0.000742784	0.00121	0.00112	0.00106		1688.44	0.000760332	0.000717139	0.00103	0.000835497	0.000834441	0.00113	0.00117	0.00107				1688.44	1.07499e-05	1.20509e-05	1.16222e-05	2.00032e-05	2.08346e-05	1.76733e-05	1.71536e-05	1.71731e-05		1688.44	1.29065e-05	1.27782e-05	1.24269e-05	1.66227e-05	1.47259e-05	1.12527e-05	1.43925e-05	1.61914e-05
1687.73	0.000811898	0.000711238	0.00119	0.00114	0.000894102	0.0014	0.00129	0.00121		1687.73	0.000875338	0.000836147	0.00117	0.00099104	0.000979001	0.00127	0.00134	0.00124				1687.73	1.17278e-05	1.31601e-05	1.24526e-05	2.04654e-05	2.20024e-05	1.84456e-05	1.83453e-05	1.85547e-05		1687.73	1.36845e-05	1.3846e-05	1.32249e-05	1.77349e-05	1.57296e-05	1.22074e-05	1.47978e-05	1.68164e-05
1687.01	0.00093116	0.000832752	0.00133	0.00135	0.00109	0.0016	0.00147	0.00138		1687.01	0.001	0.000966551	0.00133	0.00117	0.00114	0.00142	0.00152	0.00143				1687.01	1.28498e-05	1.43878e-05	1.32233e-05	2.06242e-05	2.28701e-05	1.89503e-05	1.93859e-05	1.97638e-05		1687.01	1.42765e-05	1.49178e-05	1.39591e-05	1.88044e-05	1.66894e-05	1.31929e-05	1.51321e-05	1.73567e-05
1686.3	0.00107	0.0009778	0.00149	0.00161	0.00135	0.00183	0.00168	0.00157		1686.3	0.00115	0.00112	0.00153	0.00142	0.00134	0.00161	0.00174	0.00167				1686.3	1.40933e-05	1.56628e-05	1.39089e-05	2.04871e-05	2.33519e-05	1.91053e-05	2.01555e-05	2.06866e-05		1686.3	1.47715e-05	1.59427e-05	1.46137e-05	1.97095e-05	1.7552e-05	1.41206e-05	1.5357e-05	1.77755e-05
1685.59	0.00125	0.00115	0.00167	0.00193	0.00166	0.00207	0.0019	0.00179		1685.59	0.00134	0.00131	0.00176	0.00171	0.00157	0.00181	0.00199	0.00194				1685.59	1.54411e-05	1.68848e-05	1.44711e-05	2.00135e-05	2.33476e-05	1.88083e-05	2.04792e-05	2.1145e-05		1685.59	1.52811e-05	1.68438e-05	1.51225e-05	2.03333e-05	1.82357e-05	1.48362e-05	1.54406e-05	1.80213e-05
1684.88	0.00144	0.00132	0.00187	0.00224	0.00194	0.00233	0.00214	0.00203		1684.88	0.00152	0.0015	0.00198	0.00196	0.00179	0.00199	0.00226	0.00221				1684.88	1.68836e-05	1.79734e-05	1.48672e-05	1.91467e-05	2.27782e-05	1.79771e-05	2.01806e-05	2.0961e-05		1684.88	1.57646e-05	1.75553e-05	1.54212e-05	2.06255e-05	1.86667e-05	1.51969e-05	1.53795e-05	1.80585e-05
1684.16	0.00164	0.0015	0.00207	0.00248	0.00217	0.00259	0.00239	0.00229		1684.16	0.00171	0.00169	0.00218	0.00215	0.00197	0.00215	0.00252	0.00244				1684.16	1.83504e-05	1.8857e-05	1.50434e-05	1.78283e-05	2.15973e-05	1.65723e-05	1.91352e-05	2.00261e-05		1684.16	1.61924e-05	1.8011e-05	1.5465e-05	2.05597e-05	1.87713e-05	1.51103e-05	1.51677e-05	1.78429e-05
1683.45	0.00181	0.00168	0.00228	0.00268	0.00238	0.00286	0.00266	0.00256		1683.45	0.0019	0.00188	0.00235	0.00233	0.00216	0.00232	0.00275	0.00267				1683.45	1.96395e-05	1.94265e-05	1.49113e-05	1.59458e-05	1.97368e-05	1.45893e-05	1.73021e-05	1.83144e-05		1683.45	1.66969e-05	1.80912e-05	1.51687e-05	2.00174e-05	1.84247e-05	1.45155e-05	1.47281e-05	1.72576e-05
1682.74	0.00199	0.00187	0.00249	0.0029	0.00265	0.00314	0.00294	0.00285		1682.74	0.00209	0.00208	0.00254	0.00255	0.00238	0.00252	0.00299	0.00291				1682.74	2.04517e-05	1.95718e-05	1.43626e-05	1.34945e-05	1.72154e-05	1.20943e-05	1.4783e-05	1.58996e-05		1682.74	1.72574e-05	1.76771e-05	1.44508e-05	1.89156e-05	1.75448e-05	1.34738e-05	1.39245e-05	1.61864e-05
1682.02	0.0022	0.00209	0.00272	0.00318	0.00296	0.00344	0.00324	0.00314		1682.02	0.00232	0.00231	0.00276	0.00283	0.00263	0.00276	0.00324	0.0032				1682.02	2.05367e-05	1.92226e-05	1.33219e-05	1.06318e-05	1.41854e-05	9.22087e-06	1.17785e-05	1.29308e-05		1682.02	1.75725e-05	1.67129e-05	1.32873e-05	1.73101e-05	1.61554e-05	1.21297e-05	1.26439e-05	1.45965e-05
1681.31	0.00243	0.00233	0.00297	0.00351	0.00331	0.00375	0.00354	0.00345		1681.31	0.00257	0.00257	0.00302	0.00317	0.00293	0.00302	0.00353	0.00352				1681.31	1.98165e-05	1.83054e-05	1.17783e-05	7.36454e-06	1.06765e-05	6.06511e-06	8.41362e-06	9.53317e-06		1681.31	1.73175e-05	1.51508e-05	1.16221e-05	1.51474e-05	1.42211e-05	1.04178e-05	1.08484e-05	1.24545e-05
1680.6	0.00271	0.0026	0.00324	0.00389	0.00368	0.00407	0.00385	0.00376		1680.6	0.00286	0.00285	0.0033	0.00354	0.00325	0.0033	0.00385	0.00388				1680.6	1.83349e-05	1.68003e-05	9.77803e-06	3.81804e-06	6.82539e-06	2.71489e-06	4.80227e-06	5.83993e-06		1680.6	1.62896e-05	1.30342e-05	9.50234e-06	1.24388e-05	1.17853e-05	8.29258e-06	8.60431e-06	9.822e-06
1679.88	0.003	0.0029	0.00354	0.00429	0.00406	0.00441	0.00418	0.00409		1679.88	0.00317	0.00316	0.0036	0.00392	0.00359	0.00361	0.00418	0.00424				1679.88	1.61454e-05	1.47642e-05	7.39128e-06	4.31401e-07	3.00822e-06	-6.86565e-07	1.14052e-06	2.04677e-06		1679.88	1.442e-05	1.05137e-05	7.12468e-06	9.41607e-06	9.05549e-06	5.96916e-06	6.02864e-06	6.8907e-06
1679.17	0.00332	0.00322	0.00384	0.00468	0.00444	0.00476	0.00453	0.00443		1679.17	0.00349	0.00349	0.00392	0.00431	0.00394	0.0039	0.00452	0.00461				1679.17	1.32844e-05	1.22063e-05	4.68162e-06	-2.62378e-06	-6.28635e-07	-4.01729e-06	-2.42768e-06	-1.67346e-06		1679.17	1.17445e-05	7.63765e-06	4.55144e-06	6.13937e-06	6.09289e-06	3.56725e-06	3.1722e-06	3.7344e-06
1678.46	0.00364	0.00355	0.00415	0.00503	0.0048	0.00509	0.00486	0.00477		1678.46	0.0038	0.0038	0.00423	0.00468	0.00428	0.00418	0.00486	0.00498				1678.46	9.78478e-06	9.08361e-06	1.69941e-06	-5.60518e-06	-4.23154e-06	-7.20896e-06	-5.84024e-06	-5.21835e-06		1678.46	8.28052e-06	4.3377e-06	1.66239e-06	2.42058e-06	2.77045e-06	9.7802e-07	9.59335e-09	2.62939e-07
1677.74	0.00397	0.00388	0.00445	0.00535	0.00516	0.00541	0.00519	0.00511		1677.74	0.00411	0.00411	0.00453	0.00504	0.00462	0.00443	0.00518	0.00533				1677.74	5.69999e-06	5.41394e-06	-1.50107e-06	-8.78645e-06	-7.87917e-06	-1.02102e-05	-9.03012e-06	-8.52137e-06		1677.74	4.07172e-06	6.02684e-07	-1.62366e-06	-1.84673e-06	-9.70642e-07	-1.89567e-06	-3.47138e-06	-3.58444e-06
1677.03	0.00432	0.00421	0.00474	0.00566	0.00552	0.00572	0.00551	0.00545		1677.03	0.00443	0.00443	0.00484	0.0054	0.00496	0.00469	0.00551	0.00569				1677.03	1.16806e-06	1.32291e-06	-4.82115e-06	-1.22022e-05	-1.14996e-05	-1.29741e-05	-1.19304e-05	-1.15389e-05		1677.03	-6.83616e-07	-3.44909e-06	-5.22623e-06	-6.5499e-06	-5.02812e-06	-5.02889e-06	-7.19117e-06	-7.72025e-06
1676.32	0.0047	0.00456	0.00504	0.006	0.00589	0.00603	0.00584	0.00578		1676.32	0.00476	0.00476	0.00515	0.00578	0.00531	0.00497	0.00586	0.00605				1676.32	-3.56089e-06	-2.96583e-06	-8.08918e-06	-1.56088e-05	-1.49156e-05	-1.54274e-05	-1.44827e-05	-1.42224e-05		1676.32	-5.69432e-06	-7.58258e-06	-8.89573e-06	-1.13837e-05	-9.17001e-06	-8.2424e-06	-1.09479e-05	-1.18953e-05
1675.61	0.0051	0.00493	0.00534	0.00636	0.00627	0.00634	0.00617	0.00611		1675.61	0.0051	0.0051	0.00546	0.00617	0.00567	0.00525	0.00622	0.00642				1675.61	-8.19193e-06	-7.17944e-06	-1.11049e-05	-1.86097e-05	-1.78859e-05	-1.74545e-05	-1.66236e-05	-1.64954e-05		1675.61	-1.07056e-05	-1.15103e-05	-1.23064e-05	-1.59663e-05	-1.31041e-05	-1.12317e-05	-1.44774e-05	-1.5799e-05
1674.89	0.00549	0.00531	0.00564	0.00672	0.00663	0.00663	0.00649	0.00644		1674.89	0.00544	0.00544	0.00577	0.00657	0.00602	0.00555	0.00656	0.00678				1674.89	-1.24537e-05	-1.10829e-05	-1.37139e-05	-2.09822e-05	-2.02958e-05	-1.89657e-05	-1.8328e-05	-1.82926e-05		1674.89	-1.54824e-05	-1.50143e-05	-1.52547e-05	-2.00578e-05	-1.66279e-05	-1.37774e-05	-1.75619e-05	-1.92223e-05
1674.18	0.00585	0.00567	0.00592	0.00701	0.00695	0.00689	0.00678	0.00674		1674.18	0.00576	0.00575	0.00606	0.00693	0.00634	0.00584	0.00687	0.00711				1674.18	-1.61166e-05	-1.44913e-05	-1.58304e-05	-2.27227e-05	-2.21609e-05	-1.99438e-05	-1.96044e-05	-1.95941e-05		1674.18	-1.97559e-05	-1.79609e-05	-1.76909e-05	-2.35227e-05	-1.96239e-05	-1.58065e-05	-2.00734e-05	-2.20506e-05
1673.47	0.00617	0.00599	0.00617	0.00722	0.00721	0.00712	0.00702	0.00698		1673.47	0.00604	0.00603	0.00631	0.00724	0.00663	0.0061	0.00713	0.0074				1673.47	-1.89921e-05	-1.72334e-05	-1.74057e-05	-2.39025e-05	-2.3513e-05	-2.04362e-05	-2.04595e-05	-2.04317e-05		1673.47	-2.32359e-05	-2.02367e-05	-1.96076e-05	-2.6215e-05	-2.19775e-05	-1.731e-05	-2.19461e-05	-2.41782e-05
1672.75	0.00648	0.00629	0.00639	0.00739	0.00742	0.0073	0.00721	0.00717		1672.75	0.0063	0.00628	0.00654	0.0075	0.00688	0.00631	0.00737	0.00766				1672.75	-2.09395e-05	-1.91535e-05	-1.83974e-05	-2.45683e-05	-2.43627e-05	-2.05229e-05	-2.08993e-05	-2.0868e-05		1672.75	-2.56206e-05	-2.17467e-05	-2.09674e-05	-2.80158e-05	-2.3577e-05	-1.82847e-05	-2.31442e-05	-2.55157e-05
1672.04	0.00676	0.00656	0.0066	0.00757	0.00761	0.00745	0.00736	0.00732		1672.04	0.00653	0.0065	0.00674	0.00772	0.00711	0.0065	0.00758	0.0079				1672.04	-2.18668e-05	-2.01438e-05	-1.8767e-05	-2.47167e-05	-2.47216e-05	-2.02649e-05	-2.09301e-05	-2.09474e-05		1672.04	-2.66535e-05	-2.24591e-05	-2.1721e-05	-2.89157e-05	-2.43645e-05	-1.87153e-05	-2.36476e-05	-2.60385e-05
1671.33	0.007	0.0068	0.00679	0.00775	0.00778	0.00758	0.00748	0.00745		1671.33	0.00673	0.0067	0.00692	0.00792	0.00731	0.00667	0.00777	0.0081				1671.33	-2.17509e-05	-2.01667e-05	-1.85086e-05	-2.43264e-05	-2.46109e-05	-1.96659e-05	-2.05404e-05	-2.06635e-05		1671.33	-2.62907e-05	-2.24097e-05	-2.18476e-05	-2.89947e-05	-2.43541e-05	-1.85543e-05	-2.34677e-05	-2.5784e-05
1670.61	0.00721	0.00701	0.00696	0.0079	0.00792	0.00769	0.00757	0.00756		1670.61	0.00691	0.00687	0.00706	0.00809	0.00748	0.00681	0.00793	0.00826				1670.61	-2.0672e-05	-1.92474e-05	-1.76877e-05	-2.33752e-05	-2.39967e-05	-1.86962e-05	-1.97142e-05	-1.99887e-05		1670.61	-2.47447e-05	-2.16496e-05	-2.13346e-05	-2.82739e-05	-2.35677e-05	-1.76994e-05	-2.26631e-05	-2.47796e-05
1669.9	0.00739	0.0072	0.00709	0.00798	0.00803	0.00778	0.00765	0.00765		1669.9	0.00706	0.00701	0.00717	0.00823	0.00761	0.00692	0.00807	0.00839				1669.9	-1.8779e-05	-1.75266e-05	-1.64374e-05	-2.20658e-05	-2.29806e-05	-1.74266e-05	-1.85841e-05	-1.90006e-05		1669.9	-2.23015e-05	-2.03001e-05	-2.02541e-05	-2.68344e-05	-2.21287e-05	-1.62579e-05	-2.13431e-05	-2.31122e-05
1669.19	0.00754	0.00736	0.0072	0.00802	0.00812	0.00787	0.00773	0.00775		1669.19	0.00718	0.00712	0.00726	0.00834	0.00772	0.007	0.00817	0.00849				1669.19	-1.62098e-05	-1.52568e-05	-1.4884e-05	-2.07018e-05	-2.17889e-05	-1.6049e-05	-1.74193e-05	-1.78918e-05		1669.19	-1.92276e-05	-1.85474e-05	-1.8737e-05	-2.48557e-05	-2.02561e-05	-1.45972e-05	-1.96006e-05	-2.09462e-05
1668.48	0.00765	0.00751	0.00729	0.00805	0.0082	0.00796	0.00783	0.00786		1668.48	0.00727	0.00721	0.00734	0.00841	0.0078	0.00708	0.00825	0.00857				1668.48	-1.31182e-05	-1.26726e-05	-1.3102e-05	-1.91541e-05	-2.03691e-05	-1.46902e-05	-1.63434e-05	-1.67872e-05		1668.48	-1.57766e-05	-1.64799e-05	-1.67846e-05	-2.23316e-05	-1.8012e-05	-1.28953e-05	-1.74468e-05	-1.83497e-05
1667.76	0.00774	0.00764	0.00738	0.00809	0.00827	0.00804	0.00794	0.00797		1667.76	0.00734	0.00727	0.00739	0.00846	0.00788	0.00715	0.0083	0.00864				1667.76	-9.76041e-06	-1.00157e-05	-1.11668e-05	-1.72897e-05	-1.86847e-05	-1.33952e-05	-1.53374e-05	-1.57085e-05		1667.76	-1.21944e-05	-1.4182e-05	-1.44649e-05	-1.93697e-05	-1.54963e-05	-1.12116e-05	-1.4938e-05	-1.54436e-05
1667.05	0.00784	0.00776	0.00746	0.00814	0.00834	0.00811	0.00805	0.00808		1667.05	0.0074	0.00732	0.00743	0.00849	0.00794	0.00721	0.00834	0.00869				1667.05	-6.52119e-06	-7.57387e-06	-9.21255e-06	-1.53901e-05	-1.69684e-05	-1.21969e-05	-1.43695e-05	-1.46445e-05		1667.05	-8.70122e-06	-1.18405e-05	-1.20508e-05	-1.63768e-05	-1.29907e-05	-9.68263e-06	-1.22829e-05	-1.25215e-05
1666.34	0.00795	0.00788	0.00753	0.00821	0.00841	0.00818	0.00814	0.00818		1666.34	0.00747	0.00738	0.00748	0.00852	0.00801	0.00728	0.00838	0.00875				1666.34	-3.81823e-06	-5.59046e-06	-7.40508e-06	-1.37141e-05	-1.53578e-05	-1.10933e-05	-1.33945e-05	-1.35747e-05		1666.34	-5.58894e-06	-9.63003e-06	-9.78121e-06	-1.36259e-05	-1.06924e-05	-8.34629e-06	-9.74378e-06	-9.83975e-06
1665.62	0.00807	0.00799	0.00761	0.00826	0.00848	0.00824	0.00822	0.00826		1665.62	0.00755	0.00745	0.00753	0.00854	0.00807	0.00736	0.00842	0.0088				1665.62	-1.93496e-06	-4.21203e-06	-5.85879e-06	-1.22045e-05	-1.37601e-05	-1.0047e-05	-1.23701e-05	-1.24883e-05		1665.62	-3.22826e-06	-7.63313e-06	-7.71627e-06	-1.10738e-05	-8.6093e-06	-7.10476e-06	-7.47763e-06	-7.48509e-06
1664.91	0.00819	0.0081	0.00769	0.0083	0.00854	0.00828	0.00826	0.00831		1664.91	0.00762	0.00752	0.00758	0.00857	0.00813	0.00744	0.00847	0.00884				1664.91	-9.50184e-07	-3.48633e-06	-4.59384e-06	-1.066e-05	-1.20575e-05	-9.01856e-06	-1.12763e-05	-1.13725e-05		1664.91	-1.75829e-06	-5.85681e-06	-5.82069e-06	-8.59374e-06	-6.68992e-06	-5.84947e-06	-5.50677e-06	-5.4431e-06
1664.2	0.00833	0.00823	0.00776	0.00831	0.00857	0.00832	0.00827	0.00832		1664.2	0.00769	0.00758	0.00762	0.00859	0.00818	0.00751	0.00853	0.00889				1664.2	-8.04391e-07	-3.38453e-06	-3.58536e-06	-8.98335e-06	-1.02512e-05	-7.98826e-06	-1.01026e-05	-1.01981e-05		1664.2	-1.10742e-06	-4.2915e-06	-4.08966e-06	-6.20931e-06	-4.94762e-06	-4.54766e-06	-3.8321e-06	-3.728e-06
1663.48	0.00849	0.00836	0.00784	0.00829	0.00857	0.00833	0.00826	0.00831		1663.48	0.00775	0.00763	0.00766	0.00861	0.00823	0.00756	0.00858	0.00894				1663.48	-1.37317e-06	-3.84298e-06	-2.82703e-06	-7.30506e-06	-8.48613e-06	-6.94882e-06	-8.84908e-06	-8.94203e-06		1663.48	-1.12707e-06	-2.97988e-06	-2.61052e-06	-4.14118e-06	-3.50815e-06	-3.30706e-06	-2.52205e-06	-2.44077e-06
1662.77	0.00866	0.00851	0.00792	0.00826	0.00855	0.00834	0.00825	0.00829		1662.77	0.00782	0.00769	0.0077	0.00863	0.00827	0.00759	0.00864	0.00899				1662.77	-2.48238e-06	-4.75502e-06	-2.32009e-06	-5.84826e-06	-6.91481e-06	-5.86247e-06	-7.49411e-06	-7.57631e-06		1662.77	-1.5838e-06	-1.98465e-06	-1.48518e-06	-2.59909e-06	-2.50583e-06	-2.30352e-06	-1.6502e-06	-1.6651e-06
1662.06	0.00882	0.00867	0.00801	0.00823	0.00852	0.00834	0.00823	0.00828		1662.06	0.00789	0.00777	0.00775	0.00866	0.00832	0.00764	0.0087	0.00905				1662.06	-3.91804e-06	-5.94629e-06	-2.02661e-06	-4.71406e-06	-5.54575e-06	-4.65484e-06	-5.95442e-06	-6.02375e-06		1662.06	-2.16657e-06	-1.31157e-06	-7.21102e-07	-1.60136e-06	-1.94609e-06	-1.65334e-06	-1.20392e-06	-1.36539e-06
1661.35	0.00898	0.00883	0.00808	0.0082	0.0085	0.00834	0.00821	0.00827		1661.35	0.00797	0.00784	0.0078	0.00869	0.00837	0.0077	0.00875	0.0091				1661.35	-5.46088e-06	-7.20905e-06	-1.86884e-06	-3.81699e-06	-4.23953e-06	-3.25267e-06	-4.09423e-06	-4.15381e-06		1661.35	-2.5936e-06	-8.98972e-07	-2.20316e-07	-1.01712e-06	-1.70031e-06	-1.36326e-06	-1.09777e-06	-1.41427e-06
1660.63	0.00913	0.00898	0.00816	0.00818	0.00846	0.00834	0.00819	0.00825		1660.63	0.00804	0.00791	0.00784	0.00871	0.00842	0.00778	0.00879	0.00915				1660.63	-6.89305e-06	-8.35079e-06	-1.74921e-06	-2.96463e-06	-2.78808e-06	-1.59153e-06	-1.77375e-06	-1.83709e-06		1660.63	-2.72409e-06	-6.35755e-07	1.59976e-07	-6.79986e-07	-1.59167e-06	-1.33846e-06	-1.20646e-06	-1.66394e-06
1659.92	0.00929	0.00912	0.00822	0.00814	0.00842	0.00833	0.00817	0.00824		1659.92	0.0081	0.00797	0.00787	0.00872	0.00847	0.00783	0.00883	0.0092				1659.92	-7.99237e-06	-9.18733e-06	-1.54266e-06	-1.92007e-06	-9.69007e-07	4.06666e-07	1.1068e-06	1.00425e-06		1659.92	-2.59058e-06	-3.35898e-07	5.86453e-07	-3.71223e-07	-1.4238e-06	-1.36872e-06	-1.34018e-06	-1.93647e-06
1659.21	0.00943	0.00925	0.00828	0.00809	0.00838	0.00831	0.00814	0.00822		1659.21	0.00816	0.00802	0.00788	0.00872	0.00851	0.00788	0.00886	0.00924				1659.21	-8.54766e-06	-9.51435e-06	-1.08942e-06	-4.34426e-07	1.39579e-06	2.80851e-06	4.5647e-06	4.37853e-06		1659.21	-2.22312e-06	2.45835e-07	1.24528e-06	1.94297e-07	-9.91371e-07	-1.16937e-06	-1.24827e-06	-2.01177e-06
1658.49	0.00955	0.00936	0.00834	0.00802	0.00834	0.00828	0.00812	0.00819		1658.49	0.0082	0.00806	0.00789	0.0087	0.00854	0.0079	0.00887	0.00927				1658.49	-8.39302e-06	-9.1166e-06	-2.33522e-07	1.7041e-06	4.36875e-06	5.6031e-06	8.50616e-06	8.21734e-06		1658.49	-1.46498e-06	1.31786e-06	2.30104e-06	1.27533e-06	-1.23233e-07	-5.0024e-07	-7.15687e-07	-1.68714e-06
1657.78	0.00965	0.00945	0.00838	0.00793	0.00829	0.00826	0.00809	0.00817		1657.78	0.00823	0.00809	0.0079	0.00868	0.00855	0.00792	0.00888	0.00929				1657.78	-7.42769e-06	-7.81348e-06	1.11096e-06	4.5811e-06	7.86626e-06	8.66446e-06	1.27196e-05	1.23391e-05		1657.78	-8.30005e-08	2.97609e-06	3.84991e-06	3.00493e-06	1.27734e-06	7.56791e-07	3.40598e-07	-8.52458e-07
1657.07	0.00973	0.00952	0.00843	0.00785	0.00825	0.00825	0.00808	0.00816		1657.07	0.00826	0.00811	0.00792	0.00865	0.00856	0.00794	0.00889	0.00929				1657.07	-5.58507e-06	-5.50392e-06	2.9408e-06	8.061e-06	1.16702e-05	1.1768e-05	1.6891e-05	1.64192e-05		1657.07	2.04112e-06	5.21855e-06	5.90253e-06	5.36292e-06	3.22577e-06	2.59215e-06	1.8832e-06	5.01106e-07
1656.35	0.00978	0.00955	0.00848	0.00781	0.00823	0.00826	0.00808	0.00817		1656.35	0.00829	0.00814	0.00796	0.00862	0.00857	0.00797	0.00891	0.0093				1656.35	-2.7696e-06	-2.17157e-06	5.21342e-06	1.18045e-05	1.54602e-05	1.4645e-05	2.06459e-05	2.00468e-05		1656.35	4.89363e-06	7.98608e-06	8.38932e-06	8.19415e-06	5.64758e-06	4.88433e-06	3.83156e-06	2.32478e-06
1655.64	0.00982	0.00957	0.00853	0.00781	0.00823	0.00829	0.0081	0.0082		1655.64	0.00833	0.00818	0.008	0.00862	0.0086	0.008	0.00894	0.00931				1655.64	1.14318e-06	2.17219e-06	7.88634e-06	1.55503e-05	1.89732e-05	1.70654e-05	2.36485e-05	2.28644e-05		1655.64	8.3895e-06	1.1207e-05	1.12274e-05	1.1351e-05	8.44147e-06	7.51088e-06	6.12212e-06	4.58144e-06
1654.93	0.00984	0.00957	0.00859	0.00782	0.00825	0.00833	0.00813	0.00825		1654.93	0.00839	0.00823	0.00806	0.00866	0.00864	0.00803	0.00897	0.00934				1654.93	6.1981e-06	7.48488e-06	1.08877e-05	1.92286e-05	2.20746e-05	1.88794e-05	2.56639e-05	2.46594e-05		1654.93	1.23563e-05	1.47873e-05	1.43348e-05	1.47438e-05	1.15078e-05	1.03979e-05	8.69095e-06	7.22475e-06
1654.22	0.00987	0.00958	0.00866	0.00786	0.0083	0.00838	0.00818	0.0083		1654.22	0.00847	0.00831	0.00813	0.00872	0.00869	0.00806	0.00901	0.00938				1654.22	1.2255e-05	1.35978e-05	1.40789e-05	2.27369e-05	2.46224e-05	2.00107e-05	2.65657e-05	2.53671e-05		1654.22	1.65144e-05	1.85635e-05	1.75662e-05	1.82147e-05	1.46964e-05	1.34178e-05	1.14299e-05	1.01114e-05
1653.5	0.00992	0.00961	0.00874	0.00791	0.00838	0.00844	0.00826	0.00837		1653.5	0.00857	0.00841	0.00822	0.0088	0.00875	0.00811	0.00907	0.00943				1653.5	1.89549e-05	2.01689e-05	1.72537e-05	2.5835e-05	2.64607e-05	2.04485e-05	2.63588e-05	2.5034e-05		1653.5	2.05944e-05	2.23158e-05	2.07195e-05	2.15398e-05	1.78293e-05	1.6387e-05	1.41729e-05	1.30275e-05
1652.79	0.00999	0.00968	0.00885	0.00803	0.00853	0.00856	0.00842	0.00851		1652.79	0.0087	0.00854	0.00835	0.00891	0.00886	0.00824	0.00915	0.00949				1652.79	2.57498e-05	2.67009e-05	2.01439e-05	2.82355e-05	2.74977e-05	2.02198e-05	2.51447e-05	2.37511e-05		1652.79	2.44415e-05	2.57749e-05	2.35739e-05	2.45129e-05	2.07171e-05	1.91135e-05	1.67083e-05	1.57556e-05
1652.08	0.01008	0.00979	0.00898	0.00819	0.00871	0.00872	0.00864	0.0087		1652.08	0.00886	0.00871	0.00849	0.00903	0.00899	0.00842	0.00924	0.00958				1652.08	3.20033e-05	3.25901e-05	2.24656e-05	2.96475e-05	2.76617e-05	1.93521e-05	2.3044e-05	2.16192e-05		1652.08	2.7918e-05	2.86132e-05	2.58778e-05	2.69044e-05	2.3107e-05	2.13547e-05	1.88223e-05	1.80804e-05
1651.36	0.01022	0.00994	0.00911	0.00826	0.00883	0.00888	0.00886	0.00892		1651.36	0.00902	0.00887	0.00862	0.00911	0.0091	0.00856	0.00933	0.00964				1651.36	3.7109e-05	3.72457e-05	2.40008e-05	2.99646e-05	2.69727e-05	1.7909e-05	2.02384e-05	1.88131e-05		1651.36	3.07749e-05	3.05498e-05	2.74266e-05	2.85256e-05	2.47881e-05	2.29133e-05	2.03667e-05	1.98463e-05
1650.65	0.01041	0.01011	0.00927	0.00831	0.00892	0.00905	0.00907	0.00913		1650.65	0.00919	0.00905	0.00875	0.00919	0.0092	0.00868	0.00942	0.00971				1650.65	4.0548e-05	4.01789e-05	2.46195e-05	2.93257e-05	2.55698e-05	1.60015e-05	1.69926e-05	1.55843e-05		1650.65	3.27023e-05	3.14307e-05	2.80947e-05	2.92745e-05	2.56738e-05	2.37198e-05	2.12571e-05	2.09747e-05
1649.94	0.01066	0.01034	0.00945	0.00842	0.00907	0.00923	0.00929	0.00936		1649.94	0.00939	0.00926	0.00893	0.00933	0.00934	0.00881	0.00953	0.00981				1649.94	4.19063e-05	4.10159e-05	2.4243e-05	2.78997e-05	2.35778e-05	1.37465e-05	1.35643e-05	1.21761e-05		1649.94	3.34707e-05	3.11832e-05	2.77768e-05	2.90519e-05	2.57088e-05	2.37417e-05	2.1433e-05	2.13947e-05
1649.22	0.01097	0.01061	0.00967	0.00858	0.00928	0.00942	0.00954	0.00961		1649.22	0.00963	0.00951	0.00915	0.00951	0.00952	0.00898	0.00968	0.00995				1649.22	4.09022e-05	3.95406e-05	2.28422e-05	2.58438e-05	2.11317e-05	1.12827e-05	1.01848e-05	8.81761e-06		1649.22	3.29745e-05	2.97928e-05	2.64434e-05	2.78231e-05	2.48576e-05	2.29802e-05	2.0871e-05	2.10676e-05
1648.51	0.01131	0.01092	0.00991	0.00877	0.00953	0.00964	0.00981	0.00988		1648.51	0.0099	0.00978	0.00939	0.00973	0.00973	0.00915	0.00985	0.01012				1648.51	3.74144e-05	3.57176e-05	2.04513e-05	2.33221e-05	1.84066e-05	8.78295e-06	7.07176e-06	5.74274e-06		1648.51	3.11717e-05	2.72969e-05	2.41761e-05	2.56534e-05	2.3138e-05	2.1486e-05	1.96053e-05	2.00092e-05
1647.8	0.01168	0.01127	0.01017	0.00902	0.00982	0.00988	0.01011	0.01016		1647.8	0.01021	0.0101	0.00967	0.00999	0.00998	0.00936	0.01006	0.01032				1647.8	3.15044e-05	2.96823e-05	1.7168e-05	2.04674e-05	1.55597e-05	6.42889e-06	4.4217e-06	3.1715e-06		1647.8	2.81302e-05	2.37825e-05	2.11133e-05	2.26636e-05	2.06253e-05	1.93348e-05	1.77235e-05	1.82751e-05
1647.08	0.01207	0.01165	0.01047	0.00935	0.01016	0.01014	0.01043	0.01046		1647.08	0.01056	0.01047	0.01001	0.01032	0.01028	0.00963	0.01031	0.01057				1647.08	2.34645e-05	2.17681e-05	1.31818e-05	1.74301e-05	1.27522e-05	4.41051e-06	2.45046e-06	1.31691e-06		1647.08	2.40453e-05	1.94496e-05	1.7442e-05	1.90573e-05	1.74808e-05	1.66511e-05	1.53786e-05	1.59925e-05
1646.37	0.01248	0.01207	0.0108	0.00975	0.01054	0.01041	0.01075	0.01076		1646.37	0.01096	0.01088	0.01039	0.01072	0.01063	0.00996	0.0106	0.01085				1646.37	1.38573e-05	1.25445e-05	8.80727e-06	1.44775e-05	1.02476e-05	2.93923e-06	1.44159e-06	4.21142e-07		1646.37	1.91524e-05	1.46775e-05	1.34592e-05	1.51569e-05	1.39714e-05	1.36519e-05	1.27934e-05	1.33899e-05
1645.66	0.0129	0.01252	0.01116	0.01018	0.01094	0.01068	0.01107	0.01105		1645.66	0.01139	0.01133	0.0108	0.01113	0.01102	0.01033	0.01091	0.01114				1645.66	3.48558e-06	2.81432e-06	4.45893e-06	1.20059e-05	8.4557e-06	2.23687e-06	1.71281e-06	7.46939e-07		1645.66	1.3698e-05	1.00228e-05	9.59409e-06	1.13654e-05	1.04554e-05	1.06667e-05	1.02361e-05	1.07621e-05
1644.95	0.01334	0.01297	0.01151	0.01059	0.01131	0.01092	0.01135	0.01132		1644.95	0.01183	0.01179	0.01122	0.01153	0.01139	0.0107	0.01121	0.01143				1644.95	-6.68233e-06	-6.45508e-06	5.8607e-07	1.04336e-05	7.83085e-06	2.49474e-06	3.49637e-06	2.49593e-06		1644.95	7.96669e-06	6.12229e-06	6.33533e-06	8.11573e-06	7.35138e-06	8.08965e-06	7.98625e-06	8.40452e-06
1644.23	0.0138	0.01343	0.01187	0.01096	0.01165	0.01115	0.01159	0.01155		1644.23	0.01227	0.01224	0.01162	0.01191	0.01174	0.01106	0.01151	0.01171				1644.23	-1.56033e-05	-1.4282e-05	-2.38527e-06	1.00518e-05	8.63962e-06	3.80613e-06	6.81e-06	5.69144e-06		1644.23	2.32295e-06	3.5205e-06	4.09236e-06	5.80776e-06	5.04712e-06	6.24192e-06	6.29607e-06	6.55532e-06
1643.52	0.01429	0.01391	0.01222	0.01131	0.01196	0.01136	0.01181	0.01176		1643.52	0.0127	0.0127	0.01201	0.01229	0.01209	0.0114	0.01181	0.012				1643.52	-2.2289e-05	-1.9843e-05	-4.10383e-06	1.09792e-05	1.08596e-05	6.10885e-06	1.14173e-05	1.01189e-05		1643.52	-2.71972e-06	2.54334e-06	3.10948e-06	4.73619e-06	3.80178e-06	5.28012e-06	5.36274e-06	5.37484e-06
1642.81	0.01481	0.0144	0.01256	0.01167	0.01228	0.01157	0.01204	0.01196		1642.81	0.01314	0.01314	0.01241	0.01267	0.01244	0.01174	0.01211	0.01229				1642.81	-2.59795e-05	-2.25763e-05	-4.36142e-06	1.32075e-05	1.42814e-05	9.18087e-06	1.6889e-05	1.53642e-05		1642.81	-6.48848e-06	3.29403e-06	3.47922e-06	5.03617e-06	3.72815e-06	5.24215e-06	5.30511e-06	4.95182e-06
1642.09	0.01532	0.01487	0.0129	0.01204	0.0126	0.01179	0.01229	0.01219		1642.09	0.01355	0.01358	0.0128	0.01303	0.01279	0.01207	0.0124	0.01258				1642.09	-2.63128e-05	-2.22506e-05	-3.16288e-06	1.65303e-05	1.85457e-05	1.26639e-05	2.26538e-05	2.08815e-05		1642.09	-8.25128e-06	5.64941e-06	5.12808e-06	6.61756e-06	4.78746e-06	6.09196e-06	6.1023e-06	5.2608e-06
1641.38	0.0158	0.0153	0.01321	0.01238	0.01294	0.01202	0.01257	0.01244		1641.38	0.01397	0.01401	0.01318	0.01338	0.01314	0.0124	0.01269	0.01286				1641.38	-2.33697e-05	-1.90009e-05	-7.35445e-07	2.04793e-05	2.31035e-05	1.61184e-05	2.80433e-05	2.6047e-05		1641.38	-7.39484e-06	9.24327e-06	7.78957e-06	9.17476e-06	6.77933e-06	7.70007e-06	7.54783e-06	6.13237e-06
1640.67	0.01622	0.01567	0.01351	0.01271	0.01329	0.01228	0.01289	0.01273		1640.67	0.01437	0.01443	0.01355	0.01374	0.01347	0.01274	0.01297	0.01314				1640.67	-1.75663e-05	-1.32841e-05	2.55295e-06	2.44189e-05	2.73028e-05	1.91142e-05	3.2374e-05	3.02392e-05		1640.67	-3.64869e-06	1.35401e-05	1.10641e-05	1.22878e-05	9.37203e-06	9.82129e-06	9.32466e-06	7.31432e-06
1639.95	0.01655	0.01597	0.01379	0.01306	0.01367	0.01257	0.01323	0.01306		1639.95	0.01476	0.01484	0.01391	0.01409	0.0138	0.01308	0.01326	0.01342				1639.95	-9.54641e-06	-5.8071e-06	6.26748e-06	2.76979e-05	3.05115e-05	2.12779e-05	3.50152e-05	3.29049e-05		1639.95	2.76015e-06	1.79265e-05	1.44849e-05	1.54705e-05	1.21398e-05	1.20824e-05	1.11172e-05	8.53811e-06
1639.24	0.01679	0.01619	0.01405	0.01345	0.01408	0.01287	0.01362	0.01342		1639.24	0.01514	0.01523	0.01427	0.01445	0.01413	0.01341	0.01354	0.01369				1639.24	-1.62348e-07	2.53998e-06	9.92354e-06	2.97486e-05	3.21807e-05	2.22794e-05	3.54391e-05	3.36e-05		1639.24	1.11328e-05	2.17545e-05	1.75334e-05	1.82016e-05	1.46137e-05	1.40294e-05	1.2633e-05	9.54047e-06
1638.53	0.01694	0.01635	0.01429	0.01386	0.01451	0.01319	0.01404	0.01382		1638.53	0.01552	0.01562	0.01462	0.0148	0.01446	0.01372	0.01384	0.01396				1638.53	9.57163e-06	1.0779e-05	1.30095e-05	3.00846e-05	3.18333e-05	2.1823e-05	3.32788e-05	3.20079e-05		1638.53	2.03699e-05	2.43825e-05	1.9657e-05	1.99858e-05	1.63364e-05	1.51881e-05	1.35586e-05	1.00602e-05
1637.82	0.01705	0.01646	0.01454	0.0143	0.01496	0.01352	0.0145	0.01425		1637.82	0.0159	0.01602	0.01498	0.01516	0.01479	0.01404	0.01414	0.01423				1637.82	1.85993e-05	1.79647e-05	1.50563e-05	2.82856e-05	2.9085e-05	1.9679e-05	2.83832e-05	2.79508e-05		1637.82	2.89272e-05	2.52619e-05	2.03647e-05	2.04114e-05	1.6911e-05	1.5123e-05	1.35715e-05	9.84992e-06
1637.1	0.01713	0.01658	0.01479	0.01477	0.01545	0.01387	0.01498	0.0147		1637.1	0.01631	0.01644	0.01535	0.01556	0.01514	0.01438	0.01446	0.01452				1637.1	2.59625e-05	2.33013e-05	1.57103e-05	2.41078e-05	2.37743e-05	1.57463e-05	2.08625e-05	2.14265e-05		1637.1	3.51509e-05	2.40266e-05	1.93466e-05	1.91946e-05	1.60547e-05	1.35479e-05	1.2432e-05	8.71406e-06
1636.39	0.01725	0.01673	0.01507	0.01528	0.01597	0.01424	0.0155	0.01518		1636.39	0.01674	0.01689	0.01575	0.01599	0.0155	0.01474	0.0148	0.01483				1636.39	3.08904e-05	2.6203e-05	1.47682e-05	1.75875e-05	1.60664e-05	1.01251e-05	1.1103e-05	1.26789e-05		1636.39	3.78164e-05	2.0519e-05	1.64966e-05	1.61863e-05	1.36285e-05	1.0448e-05	1.00557e-05	6.54657e-06
1635.68	0.01744	0.01695	0.01538	0.01582	0.01652	0.01464	0.01605	0.01571		1635.68	0.01721	0.01738	0.01618	0.01643	0.01589	0.01512	0.01515	0.01515				1635.68	3.27849e-05	2.62808e-05	1.21432e-05	8.96508e-06	6.35738e-06	3.14248e-06	-2.95395e-07	2.2167e-06		1635.68	3.6078e-05	1.47362e-05	1.18258e-05	1.13355e-05	9.61731e-06	6.0755e-06	6.46891e-06	3.32996e-06
1634.96	0.01769	0.01725	0.01574	0.01643	0.01712	0.01507	0.01665	0.01629		1634.96	0.01773	0.01792	0.01667	0.0169	0.01632	0.01555	0.01552	0.0155				1634.96	3.11955e-05	2.33157e-05	7.81766e-06	-1.48894e-06	-4.93207e-06	-4.7444e-06	-1.2668e-05	-9.29831e-06		1634.96	2.94021e-05	6.76794e-06	5.39669e-06	4.67163e-06	4.09177e-06	7.73452e-07	1.71622e-06	-8.96751e-07
1634.25	0.01803	0.01764	0.01612	0.01707	0.01774	0.01552	0.01727	0.01688		1634.25	0.01829	0.01851	0.01719	0.0174	0.01678	0.01601	0.0159	0.01586				1634.25	2.59426e-05	1.72623e-05	1.86977e-06	-1.36286e-05	-1.75656e-05	-1.31373e-05	-2.54632e-05	-2.12493e-05		1634.25	1.77891e-05	-3.23664e-06	-2.70458e-06	-3.77273e-06	-2.87974e-06	-5.33897e-06	-4.14696e-06	-6.10681e-06
1633.54	0.01847	0.0181	0.01654	0.01772	0.01838	0.01597	0.01789	0.01747		1633.54	0.01889	0.01913	0.01774	0.01793	0.01726	0.01647	0.0163	0.01623				1633.54	1.72441e-05	8.30808e-06	-5.46194e-06	-2.7188e-05	-3.12631e-05	-2.17392e-05	-3.8213e-05	-3.31337e-05		1633.54	1.93458e-06	-1.49881e-05	-1.22566e-05	-1.38273e-05	-1.11508e-05	-1.23158e-05	-1.09474e-05	-1.21992e-05
1632.82	0.01901	0.01864	0.017	0.01837	0.01903	0.01643	0.01848	0.01804		1632.82	0.01953	0.01979	0.01832	0.0185	0.01777	0.01696	0.01672	0.01661				1632.82	5.58981e-06	-3.09415e-06	-1.38088e-05	-4.13525e-05	-4.52523e-05	-3.02065e-05	-5.03534e-05	-4.44634e-05		1632.82	-1.68873e-05	-2.79617e-05	-2.27661e-05	-2.49065e-05	-2.02875e-05	-1.9967e-05	-1.8348e-05	-1.88158e-05
1632.11	0.01966	0.01924	0.01748	0.01901	0.01969	0.01687	0.01904	0.01857		1632.11	0.0202	0.02049	0.01893	0.01909	0.0183	0.01745	0.01716	0.017				1632.11	-8.43998e-06	-1.63394e-05	-2.27556e-05	-5.5101e-05	-5.85616e-05	-3.81263e-05	-6.12645e-05	-5.47336e-05		1632.11	-3.71827e-05	-4.1531e-05	-3.36556e-05	-3.62961e-05	-2.97464e-05	-2.79162e-05	-2.59509e-05	-2.55001e-05
1631.4	0.02038	0.01989	0.01797	0.01962	0.0203	0.01727	0.01953	0.01904		1631.4	0.02087	0.02119	0.01953	0.01967	0.01882	0.01794	0.01759	0.01738				1631.4	-2.42049e-05	-3.07486e-05	-3.18603e-05	-6.75933e-05	-7.04296e-05	-4.50794e-05	-7.03812e-05	-6.34552e-05		1631.4	-5.75518e-05	-5.50728e-05	-4.44167e-05	-4.74343e-05	-3.90597e-05	-3.57969e-05	-3.33723e-05	-3.1885e-05
1630.69	0.02112	0.02055	0.01844	0.02017	0.02084	0.01761	0.01992	0.01941		1630.69	0.02151	0.02186	0.02009	0.02022	0.01932	0.0184	0.018	0.01773				1630.69	-4.09817e-05	-4.55722e-05	-4.06531e-05	-7.81322e-05	-8.02967e-05	-5.06874e-05	-7.72322e-05	-7.02053e-05		1630.69	-7.66435e-05	-6.79475e-05	-5.4548e-05	-5.78011e-05	-4.77746e-05	-4.32135e-05	-4.02485e-05	-3.76705e-05
1629.97	0.02182	0.02117	0.01886	0.02062	0.02125	0.01787	0.02018	0.01967		1629.97	0.02205	0.02242	0.02058	0.02069	0.01974	0.01879	0.01836	0.01803				1629.97	-5.79715e-05	-6.00166e-05	-4.86612e-05	-8.61446e-05	-8.77155e-05	-5.46645e-05	-8.14901e-05	-7.4672e-05		1629.97	-9.30698e-05	-7.94998e-05	-6.35242e-05	-6.68264e-05	-5.54268e-05	-4.97279e-05	-4.62451e-05	-4.25819e-05
1629.26	0.02243	0.02168	0.01919	0.02093	0.0215	0.01804	0.02029	0.0198		1629.26	0.02245	0.02284	0.02096	0.02105	0.02008	0.01908	0.01864	0.01825				1629.26	-7.43129e-05	-7.32758e-05	-5.54365e-05	-9.12547e-05	-9.23487e-05	-5.68481e-05	-8.30089e-05	-7.66635e-05		1629.26	-0.000105633	-8.9105e-05	-7.08542e-05	-7.39849e-05	-6.16099e-05	-5.49445e-05	-5.10718e-05	-4.63932e-05
1628.55	0.02287	0.02201	0.01941	0.02107	0.02156	0.0181	0.02025	0.0198		1628.55	0.02268	0.02308	0.0212	0.02128	0.02031	0.01928	0.01882	0.01839				1628.55	-8.91109e-05	-8.45783e-05	-6.05997e-05	-9.32941e-05	-9.39921e-05	-5.71971e-05	-8.18272e-05	-7.61242e-05		1628.55	-0.000113527	-9.62335e-05	-7.61603e-05	-7.89158e-05	-6.60384e-05	-5.85674e-05	-5.45112e-05	-4.89553e-05
1627.83	0.02311	0.02215	0.01951	0.02105	0.02145	0.01807	0.02008	0.01968		1627.83	0.02274	0.02315	0.0213	0.02137	0.02041	0.0194	0.01892	0.01845				1627.83	-0.000101491	-9.32561e-05	-6.38927e-05	-9.23123e-05	-9.26435e-05	-5.57885e-05	-7.81729e-05	-7.31948e-05		1627.83	-0.000116355	-0.00010054	-7.92439e-05	-8.14729e-05	-6.85764e-05	-6.0438e-05	-5.64514e-05	-5.02113e-05
1627.12	0.02314	0.0221	0.01949	0.02089	0.02123	0.01796	0.01983	0.01949		1627.12	0.02265	0.02305	0.02127	0.02132	0.0204	0.01943	0.01891	0.01843				1627.12	-0.000110637	-9.87689e-05	-6.51733e-05	-8.85315e-05	-8.85197e-05	-5.27923e-05	-7.2414e-05	-6.81995e-05		1627.12	-0.000114126	-0.000101869	-8.00534e-05	-8.16572e-05	-6.92009e-05	-6.05313e-05	-5.68513e-05	-5.01584e-05
1626.41	0.02297	0.02188	0.01936	0.02059	0.02091	0.01781	0.01951	0.01923		1626.41	0.02242	0.02282	0.02112	0.02113	0.02029	0.01936	0.01881	0.01835				1626.41	-0.000115862	-0.000100703	-6.43813e-05	-8.21421e-05	-8.19327e-05	-4.8421e-05	-6.49418e-05	-6.1527e-05		1626.41	-0.000107308	-0.000100178	-7.85807e-05	-7.95067e-05	-6.79166e-05	-5.88833e-05	-5.56905e-05	-4.88023e-05
1625.69	0.02264	0.02154	0.01916	0.02017	0.02051	0.01761	0.01916	0.01894		1625.69	0.02209	0.02247	0.02087	0.02086	0.02009	0.01921	0.01865	0.01821				1625.69	-0.000116737	-9.88541e-05	-6.15646e-05	-7.33188e-05	-7.32486e-05	-4.29218e-05	-5.61311e-05	-5.35628e-05		1625.69	-9.67378e-05	-9.55501e-05	-7.48827e-05	-7.51499e-05	-6.47885e-05	-5.5591e-05	-5.30305e-05	-4.6202e-05
1624.98	0.0222	0.0211	0.01891	0.01969	0.02006	0.0174	0.01879	0.01862		1624.98	0.02169	0.02206	0.02057	0.02052	0.01984	0.01898	0.01845	0.01803				1624.98	-0.00011319	-9.33181e-05	-5.69179e-05	-6.25009e-05	-6.29481e-05	-3.65893e-05	-4.63933e-05	-4.47161e-05		1624.98	-8.34391e-05	-8.82585e-05	-6.91952e-05	-6.89105e-05	-6.00341e-05	-5.08676e-05	-4.90888e-05	-4.25365e-05
1624.27	0.02167	0.02059	0.01864	0.0192	0.0196	0.01717	0.01842	0.0183		1624.27	0.02124	0.02159	0.02022	0.02014	0.01954	0.01872	0.01823	0.01782				1624.27	-0.000105502	-8.44889e-05	-5.0758e-05	-5.0467e-05	-5.15983e-05	-2.97455e-05	-3.61932e-05	-3.54393e-05		1624.27	-6.85452e-05	-7.8735e-05	-6.19298e-05	-6.12286e-05	-5.39923e-05	-4.50032e-05	-4.41908e-05	-3.80643e-05
1623.56	0.02106	0.02003	0.01834	0.01873	0.01912	0.01693	0.01805	0.01798		1623.56	0.02076	0.02108	0.01986	0.01973	0.01921	0.01845	0.01799	0.01759				1623.56	-9.4242e-05	-7.30036e-05	-4.34714e-05	-3.80823e-05	-3.97942e-05	-2.27217e-05	-2.60249e-05	-2.61964e-05		1623.56	-5.32527e-05	-6.75151e-05	-5.35758e-05	-5.25578e-05	-4.70429e-05	-3.83336e-05	-3.86659e-05	-3.30686e-05
1622.84	0.02039	0.01945	0.01803	0.01827	0.01864	0.0167	0.0177	0.01766		1622.84	0.02024	0.02055	0.01949	0.01931	0.01888	0.0182	0.01773	0.01735				1622.84	-8.0203e-05	-5.96859e-05	-3.54908e-05	-2.60458e-05	-2.81606e-05	-1.58578e-05	-1.63863e-05	-1.74233e-05		1622.84	-3.86868e-05	-5.52302e-05	-4.46368e-05	-4.33806e-05	-3.95822e-05	-3.12953e-05	-3.28046e-05	-2.78612e-05
1622.13	0.01968	0.01886	0.01772	0.01785	0.01818	0.01647	0.01735	0.01734		1622.13	0.01972	0.02	0.01912	0.0189	0.01856	0.01797	0.01746	0.0171				1622.13	-6.43441e-05	-4.54604e-05	-2.72877e-05	-1.48831e-05	-1.73318e-05	-9.48296e-06	-7.73242e-06	-9.50899e-06		1622.13	-2.57516e-05	-4.25839e-05	-3.55985e-05	-3.42265e-05	-3.2028e-05	-2.44197e-05	-2.68746e-05	-2.27703e-05
1621.42	0.01897	0.01828	0.0174	0.01744	0.01775	0.01625	0.01701	0.01701		1621.42	0.01919	0.01945	0.01874	0.01849	0.01824	0.01776	0.0172	0.01685				1621.42	-4.77067e-05	-3.1248e-05	-1.93379e-05	-5.05281e-06	-7.8435e-06	-3.87512e-06	-4.03728e-07	-2.778e-06		1621.42	-1.50502e-05	-3.02501e-05	-2.68961e-05	-2.55811e-05	-2.47877e-05	-1.81805e-05	-2.11352e-05	-1.80695e-05
1620.7	0.01824	0.01769	0.01709	0.01704	0.01732	0.01603	0.01664	0.01668		1620.7	0.01864	0.01888	0.01835	0.01807	0.0179	0.01754	0.01692	0.0166				1620.7	-3.12959e-05	-1.78652e-05	-1.2055e-05	3.09075e-06	-9.87347e-09	7.69516e-07	5.41003e-06	2.55022e-06		1620.7	-6.90048e-06	-1.87713e-05	-1.88832e-05	-1.77653e-05	-1.81945e-05	-1.28082e-05	-1.58256e-05	-1.39229e-05
1619.99	0.01751	0.0171	0.01675	0.01664	0.01687	0.01581	0.01625	0.01633		1619.99	0.01806	0.01828	0.01793	0.01762	0.01754	0.0173	0.01663	0.01634				1619.99	-1.59539e-05	-5.9428e-06	-5.73407e-06	9.40391e-06	6.10217e-06	4.32789e-06	9.64262e-06	6.3931e-06		1619.99	-1.32032e-06	-8.5346e-06	-1.18259e-05	-1.09364e-05	-1.24673e-05	-8.28579e-06	-1.11252e-05	-1.0406e-05
1619.28	0.01677	0.0165	0.01641	0.01622	0.01638	0.01556	0.01584	0.01597		1619.28	0.01745	0.01765	0.01747	0.01714	0.01716	0.017	0.01631	0.01606				1619.28	-2.28814e-06	4.11367e-06	-5.32613e-07	1.39093e-05	1.05625e-05	6.75034e-06	1.23311e-05	8.81447e-06		1619.28	2.11205e-06	1.95265e-07	-5.9002e-06	-5.2068e-06	-7.72952e-06	-4.53191e-06	-7.12335e-06	-7.55794e-06
1618.56	0.01604	0.01591	0.01606	0.01581	0.01588	0.0153	0.01542	0.01558		1618.56	0.01683	0.017	0.017	0.01665	0.01676	0.01665	0.01597	0.01576				1618.56	9.32052e-06	1.21181e-05	3.5187e-06	1.67213e-05	1.34923e-05	8.09641e-06	1.3655e-05	1.00245e-05		1618.56	4.17736e-06	7.26998e-06	-1.15604e-06	-6.90099e-07	-4.02538e-06	-1.52694e-06	-3.82938e-06	-5.38238e-06
1617.85	0.01532	0.01533	0.0157	0.01541	0.01539	0.01502	0.015	0.01518		1617.85	0.01622	0.01637	0.01652	0.01617	0.01635	0.01629	0.01563	0.01546				1617.85	1.86688e-05	1.80837e-05	6.48293e-06	1.80948e-05	1.51132e-05	8.54891e-06	1.39456e-05	1.03442e-05		1617.85	5.71206e-06	1.26921e-05	2.51654e-06	2.61425e-06	-1.27794e-06	7.67948e-07	-1.21547e-06	-3.80192e-06
1617.14	0.0146	0.01474	0.01534	0.01501	0.01491	0.01475	0.01459	0.01478		1617.14	0.01561	0.01573	0.01603	0.01567	0.01592	0.01593	0.01527	0.01515				1617.14	2.57275e-05	2.21823e-05	8.48009e-06	1.84073e-05	1.57652e-05	8.35661e-06	1.35803e-05	1.01156e-05		1617.14	7.44274e-06	1.66144e-05	5.32825e-06	4.87668e-06	7.09177e-07	2.4752e-06	7.66671e-07	-2.66459e-06
1616.42	0.01386	0.01415	0.01497	0.0146	0.01444	0.0145	0.0142	0.01442		1616.42	0.01499	0.01509	0.01552	0.01515	0.01547	0.01558	0.0149	0.01481				1616.42	3.07104e-05	2.47064e-05	9.70469e-06	1.79754e-05	1.57852e-05	7.76859e-06	1.28826e-05	9.64263e-06		1616.42	9.87409e-06	1.93119e-05	7.49749e-06	6.33732e-06	2.17714e-06	3.7233e-06	2.23961e-06	-1.79377e-06
1615.71	0.01313	0.01355	0.0146	0.01416	0.01397	0.01427	0.01384	0.01409		1615.71	0.01439	0.01446	0.01502	0.01462	0.01501	0.01526	0.01452	0.01445				1615.71	3.40655e-05	2.60753e-05	1.04473e-05	1.71227e-05	1.55291e-05	7.03997e-06	1.21574e-05	9.2041e-06		1615.71	1.3135e-05	2.11825e-05	9.28282e-06	7.32667e-06	3.42861e-06	4.68652e-06	3.44096e-06	-9.68081e-07
1615	0.01242	0.01298	0.01424	0.01372	0.0135	0.01405	0.0135	0.01378		1615	0.0138	0.01386	0.01451	0.01409	0.01454	0.01494	0.01414	0.01408				1615	3.6314e-05	2.67765e-05	1.10259e-05	1.62418e-05	1.53552e-05	6.39684e-06	1.1673e-05	9.01093e-06		1615	1.69765e-05	2.26579e-05	1.09629e-05	8.22919e-06	4.76892e-06	5.59686e-06	4.62518e-06	2.5273e-08
1614.29	0.01175	0.01243	0.01389	0.01329	0.01305	0.01383	0.01317	0.01349		1614.29	0.01325	0.01328	0.01403	0.01357	0.01409	0.01461	0.01377	0.01372				1614.29	3.79002e-05	2.7247e-05	1.16851e-05	1.5641e-05	1.54932e-05	5.97302e-06	1.15635e-05	9.14528e-06		1614.29	2.09586e-05	2.40582e-05	1.27239e-05	9.32541e-06	6.36334e-06	6.62333e-06	5.94927e-06	1.28065e-06
1613.57	0.01112	0.0119	0.01355	0.01292	0.01265	0.01362	0.01286	0.0132		1613.57	0.01272	0.01273	0.01356	0.01308	0.01365	0.0143	0.01342	0.01338				1613.57	3.91539e-05	2.78148e-05	1.25636e-05	1.55144e-05	1.60423e-05	5.82716e-06	1.18339e-05	9.60069e-06		1613.57	2.4666e-05	2.55504e-05	1.46492e-05	1.07707e-05	8.24858e-06	7.85069e-06	7.47224e-06	2.80016e-06
1612.86	0.01052	0.0114	0.01322	0.01261	0.01228	0.01343	0.01257	0.01292		1612.86	0.01222	0.01221	0.01311	0.01261	0.01323	0.01401	0.01309	0.01305				1612.86	4.0264e-05	2.86404e-05	1.3683e-05	1.59536e-05	1.69638e-05	5.96239e-06	1.23915e-05	1.0303e-05		1612.86	2.78059e-05	2.71294e-05	1.67281e-05	1.25968e-05	1.03866e-05	9.29643e-06	9.1793e-06	4.54175e-06
1612.15	0.00996	0.01093	0.01292	0.01233	0.01191	0.01323	0.01229	0.01264		1612.15	0.01174	0.01172	0.01268	0.01213	0.01282	0.01372	0.01276	0.01272				1612.15	4.12112e-05	2.96422e-05	1.49311e-05	1.68736e-05	1.80327e-05	6.2989e-06	1.30481e-05	1.10761e-05		1612.15	3.01576e-05	2.85884e-05	1.88139e-05	1.46656e-05	1.26462e-05	1.08825e-05	1.09496e-05	6.39175e-06
1611.43	0.00944	0.01049	0.01262	0.01205	0.01154	0.01304	0.01202	0.01235		1611.43	0.01129	0.01125	0.01226	0.01165	0.01242	0.01343	0.01243	0.01239				1611.43	4.17742e-05	3.05257e-05	1.60984e-05	1.80099e-05	1.89265e-05	6.68462e-06	1.35779e-05	1.16882e-05		1611.43	3.15331e-05	2.95983e-05	2.06522e-05	1.67065e-05	1.48109e-05	1.24488e-05	1.25707e-05	8.16473e-06
1610.72	0.00897	0.01008	0.01234	0.01176	0.01117	0.01285	0.01176	0.01207		1610.72	0.01086	0.01081	0.01186	0.01119	0.01202	0.01313	0.01211	0.01206				1610.72	4.16448e-05	3.0924e-05	1.69541e-05	1.90394e-05	1.93891e-05	6.95762e-06	1.38021e-05	1.19715e-05		1610.72	3.18405e-05	2.98693e-05	2.19802e-05	1.84046e-05	1.66364e-05	1.38016e-05	1.38171e-05	9.66153e-06
1610.01	0.00854	0.00971	0.01208	0.01147	0.01082	0.01267	0.0115	0.01181		1610.01	0.01047	0.0104	0.01148	0.01075	0.01164	0.01284	0.01179	0.01174				1610.01	4.05595e-05	3.05487e-05	1.73004e-05	1.96481e-05	1.92746e-05	6.99478e-06	1.36195e-05	1.18705e-05		1610.01	3.11138e-05	2.92577e-05	2.25998e-05	1.94571e-05	1.7908e-05	1.47348e-05	1.45076e-05	1.07172e-05
1609.29	0.00815	0.00937	0.01184	0.01117	0.0105	0.0125	0.01126	0.01155		1609.29	0.0101	0.01002	0.01113	0.01034	0.01128	0.01256	0.0115	0.01143				1609.29	3.83895e-05	2.92724e-05	1.70146e-05	1.95188e-05	1.84959e-05	6.73664e-06	1.29948e-05	1.14074e-05		1609.29	2.94498e-05	2.77717e-05	2.23938e-05	1.96447e-05	1.84786e-05	1.50427e-05	1.45348e-05	1.12232e-05
1608.58	0.00782	0.00908	0.01163	0.0109	0.01021	0.01233	0.01102	0.01131		1608.58	0.00976	0.00966	0.01081	0.00997	0.01095	0.01231	0.01122	0.01114				1608.58	3.51646e-05	2.71123e-05	1.60799e-05	1.84147e-05	1.70224e-05	6.19913e-06	1.19734e-05	1.06541e-05		1608.58	2.69616e-05	2.55205e-05	2.13355e-05	1.89258e-05	1.82703e-05	1.45893e-05	1.39005e-05	1.11491e-05
1607.87	0.00755	0.00881	0.01143	0.01068	0.00995	0.01217	0.0108	0.01109		1607.87	0.00945	0.00935	0.01052	0.00962	0.01065	0.01209	0.01098	0.01086				1607.87	3.1036e-05	2.41603e-05	1.45766e-05	1.63563e-05	1.49472e-05	5.46071e-06	1.06884e-05	9.72064e-06		1607.87	2.37706e-05	2.26794e-05	1.95105e-05	1.74435e-05	1.72703e-05	1.33991e-05	1.27179e-05	1.05518e-05
1607.16	0.00731	0.00858	0.01125	0.01053	0.00972	0.01202	0.01059	0.01088		1607.16	0.00918	0.00906	0.01028	0.0093	0.01037	0.01189	0.01077	0.0106				1607.16	2.62074e-05	2.05332e-05	1.2631e-05	1.361e-05	1.24607e-05	4.61183e-06	9.30686e-06	8.70822e-06		1607.16	2.00252e-05	1.94727e-05	1.71047e-05	1.53919e-05	1.55409e-05	1.16382e-05	1.11432e-05	9.53499e-06
1606.44	0.0071	0.00838	0.01109	0.01042	0.00952	0.01187	0.0104	0.01069		1606.44	0.00893	0.0088	0.01006	0.00901	0.01011	0.01173	0.01058	0.01037				1606.44	2.08854e-05	1.63831e-05	1.03737e-05	1.05144e-05	9.75867e-06	3.71148e-06	7.96595e-06	7.67887e-06		1606.44	1.59155e-05	1.61334e-05	1.43483e-05	1.29089e-05	1.32442e-05	9.53954e-06	9.30939e-06	8.19171e-06
1605.73	0.0069	0.0082	0.01094	0.01032	0.00935	0.01173	0.01022	0.01051		1605.73	0.0087	0.00857	0.00985	0.00874	0.00986	0.01161	0.01038	0.01015				1605.73	1.53004e-05	1.19453e-05	7.94396e-06	7.38902e-06	7.05597e-06	2.80541e-06	6.7778e-06	6.69063e-06		1605.73	1.16939e-05	1.28728e-05	1.14788e-05	1.01516e-05	1.06446e-05	7.37634e-06	7.34503e-06	6.61365e-06
1605.02	0.00671	0.00804	0.0108	0.01021	0.00919	0.01158	0.01004	0.01033		1605.02	0.00849	0.00835	0.00964	0.00848	0.00964	0.01151	0.01018	0.00993				1605.02	9.7595e-06	7.53696e-06	5.51349e-06	4.51831e-06	4.62266e-06	1.9709e-06	5.8377e-06	5.83154e-06		1605.02	7.69405e-06	9.88079e-06	8.72761e-06	7.38909e-06	8.0338e-06	5.41564e-06	5.41911e-06	4.93437e-06
1604.3	0.00656	0.00788	0.01067	0.01008	0.00902	0.01143	0.00987	0.01016		1604.3	0.00828	0.00814	0.00943	0.00821	0.00942	0.01138	0.00999	0.00972				1604.3	4.60052e-06	3.45641e-06	3.2542e-06	2.07237e-06	2.66031e-06	1.29005e-06	5.16093e-06	5.15327e-06		1604.3	4.27308e-06	7.29297e-06	6.26699e-06	4.89793e-06	5.61076e-06	3.80452e-06	3.69154e-06	3.30733e-06
1603.59	0.00641	0.00773	0.01055	0.00993	0.0088	0.01128	0.0097	0.00999		1603.59	0.00807	0.00792	0.00921	0.00792	0.0092	0.01122	0.0098	0.0095				1603.59	8.77089e-08	-9.92341e-08	1.28129e-06	8.10796e-08	1.18681e-06	7.86024e-07	4.65734e-06	4.61897e-06		1603.59	1.64907e-06	5.16324e-06	4.18306e-06	2.81746e-06	3.46746e-06	2.5462e-06	2.23927e-06	1.85545e-06
1602.88	0.00625	0.00756	0.01041	0.00976	0.00856	0.01115	0.00953	0.00983		1602.88	0.00785	0.00769	0.009	0.00762	0.00897	0.01101	0.00961	0.00928				1602.88	-3.60673e-06	-3.0088e-06	-3.51925e-07	-1.49237e-06	7.72434e-08	4.13051e-07	4.21075e-06	4.13688e-06		1602.88	-1.47102e-07	3.49128e-06	2.50699e-06	1.15802e-06	1.66784e-06	1.57814e-06	1.06756e-06	6.60089e-07
1602.16	0.00607	0.00739	0.01027	0.00959	0.00831	0.01102	0.00937	0.00966		1602.16	0.00763	0.00747	0.00879	0.00732	0.00875	0.01081	0.00941	0.00906				1602.16	-6.3523e-06	-5.16789e-06	-1.60933e-06	-2.63665e-06	-7.81969e-07	1.0491e-07	3.76278e-06	3.62637e-06		1602.16	-1.11467e-06	2.28119e-06	1.27439e-06	-6.83794e-08	2.99708e-07	8.45288e-07	1.85575e-07	-2.06601e-07
1601.45	0.00587	0.00719	0.01011	0.00942	0.00807	0.01089	0.00922	0.0095		1601.45	0.00742	0.00725	0.00857	0.00704	0.00853	0.01064	0.0092	0.00884				1601.45	-8.03642e-06	-6.47081e-06	-2.44388e-06	-3.22309e-06	-1.36158e-06	-1.77348e-07	3.31671e-06	3.05951e-06		1601.45	-1.25352e-06	1.57719e-06	5.53006e-07	-7.66104e-07	-5.35703e-07	3.42661e-07	-3.44262e-07	-6.58503e-07
1600.74	0.00565	0.00697	0.00996	0.00925	0.00783	0.01076	0.00907	0.00934		1600.74	0.0072	0.00702	0.00833	0.00676	0.0083	0.01048	0.009	0.00861				1600.74	-8.60029e-06	-6.85244e-06	-2.8094e-06	-3.08177e-06	-1.49824e-06	-4.19665e-07	2.90146e-06	2.47222e-06		1600.74	-6.61406e-07	1.44103e-06	4.13776e-07	-8.11244e-07	-7.71022e-07	1.30196e-07	-4.28692e-07	-6.23841e-07
1600.03	0.00541	0.00673	0.00979	0.00907	0.0076	0.01062	0.00893	0.00918		1600.03	0.00698	0.00679	0.0081	0.00647	0.00805	0.01033	0.0088	0.00837				1600.03	-8.11069e-06	-6.35949e-06	-2.70739e-06	-2.21099e-06	-1.08624e-06	-5.71548e-07	2.55022e-06	1.93968e-06		1600.03	5.19703e-07	1.86125e-06	8.41541e-07	-2.06353e-07	-4.45212e-07	2.7526e-07	-3.23289e-08	-1.19267e-07
1599.31	0.00515	0.00648	0.00962	0.0089	0.00738	0.01049	0.00878	0.00901		1599.31	0.00674	0.00654	0.00787	0.00618	0.00778	0.01017	0.00859	0.00812				1599.31	-6.7688e-06	-5.15352e-06	-2.20627e-06	-8.60278e-07	-2.01899e-07	-5.84489e-07	2.30311e-06	1.54871e-06		1599.31	2.15423e-06	2.71509e-06	1.70316e-06	8.86292e-07	2.98536e-07	7.89674e-07	7.70609e-07	7.36225e-07
1598.6	0.00487	0.00623	0.00945	0.00874	0.00718	0.01035	0.00864	0.00885		1598.6	0.0065	0.00629	0.00765	0.00588	0.00752	0.01001	0.00838	0.00787				1598.6	-4.79811e-06	-3.4127e-06	-1.39947e-06	6.51209e-07	9.88888e-07	-4.42289e-07	2.19463e-06	1.38559e-06		1598.6	4.09422e-06	3.85012e-06	2.84605e-06	2.30389e-06	1.32824e-06	1.63834e-06	1.85407e-06	1.81095e-06
1597.89	0.00459	0.00598	0.00927	0.00858	0.00697	0.01021	0.0085	0.0087		1597.89	0.00627	0.00605	0.00745	0.00558	0.00727	0.00985	0.00817	0.00763				1597.89	-2.35612e-06	-1.29503e-06	-3.65782e-07	2.04865e-06	2.29772e-06	-1.88684e-07	2.18971e-06	1.47699e-06		1597.89	6.16111e-06	5.1339e-06	4.14899e-06	3.91959e-06	2.54217e-06	2.70412e-06	3.10001e-06	2.99267e-06
1597.17	0.00432	0.00573	0.0091	0.00842	0.00676	0.01007	0.00837	0.00856		1597.17	0.00605	0.00583	0.00724	0.00527	0.00703	0.00969	0.00796	0.00739				1597.17	4.09747e-07	1.03505e-06	8.18645e-07	3.20789e-06	3.57707e-06	1.10173e-07	2.21251e-06	1.76189e-06		1597.17	8.18976e-06	6.44579e-06	5.5232e-06	5.60802e-06	3.84623e-06	3.83272e-06	4.39747e-06	4.19084e-06
1596.46	0.00406	0.00549	0.00894	0.00824	0.00654	0.00992	0.00822	0.0084		1596.46	0.00584	0.00561	0.00704	0.00496	0.0068	0.00952	0.00775	0.00716				1596.46	3.31963e-06	3.43899e-06	2.07816e-06	4.27595e-06	4.83676e-06	4.46462e-07	2.27004e-06	2.16732e-06		1596.46	1.00359e-05	7.70393e-06	6.93912e-06	7.31614e-06	5.21249e-06	4.97716e-06	5.66781e-06	5.38946e-06
1595.75	0.00381	0.00526	0.00877	0.00806	0.00632	0.00976	0.00807	0.00825		1595.75	0.00564	0.00541	0.00685	0.00467	0.00656	0.00935	0.00756	0.00693				1595.75	6.19503e-06	5.80979e-06	3.35041e-06	5.4575e-06	6.12044e-06	8.45377e-07	2.42047e-06	2.64172e-06		1595.75	1.14992e-05	8.84325e-06	8.36132e-06	9.00506e-06	6.63132e-06	6.14478e-06	6.86341e-06	6.60956e-06
1595.03	0.00358	0.00505	0.00862	0.00788	0.00611	0.0096	0.00792	0.00811		1595.03	0.00549	0.00525	0.00666	0.00441	0.00634	0.00919	0.00738	0.00672				1595.03	8.84629e-06	8.01123e-06	4.5634e-06	6.72025e-06	7.27417e-06	1.28235e-06	2.65605e-06	3.11989e-06		1595.03	1.2347e-05	9.76231e-06	9.66532e-06	1.05232e-05	7.99816e-06	7.25225e-06	7.90079e-06	7.79742e-06

## Sheet: Alpha-synuclein
Wavenumber	100mM	200mM	300mM	400mM	500mM	600mM	700mM	800mM		Wavenumber	100mM	200mM	300mM	400mM	500mM	600mM	700mM	800mM			Derivatives	Wavenumber	100mM E	200mM E	300mM E	400mM E	500mM E	600mM E	700mM E	800mM E		Wavenumber	100mM E	200mM E	300mM E	400mM E	500mM E	600mM E	700mM E	800mM E
1699.85	0	0	0	0	0	0	0	0		1699.85	0	0	0	0	0	0	0	0				1699.85	8.21721e-06	6.59012e-06	6.12054e-06	7.02149e-06	8.30729e-06	5.99851e-06	5.83226e-06	5.43836e-06		1699.85	5.19491e-06	8.38184e-06	7.69543e-06	6.34371e-06	9.0947e-06	5.74685e-06	6.46922e-06	6.33408e-06
1699.14	8.31267e-05	5.27411e-05	4.94081e-05	5.67479e-05	7.08599e-05	5.26216e-05	5.77603e-05	5.76953e-05		1699.14	4.96476e-05	8.64928e-05	6.0486e-05	5.62041e-05	0.000104501	5.82086e-05	6.52092e-05	6.1318e-05				1699.14	9.74115e-06	7.60989e-06	7.41493e-06	8.44336e-06	9.8915e-06	7.15044e-06	6.81948e-06	6.41053e-06		1699.14	5.84089e-06	9.78648e-06	8.31233e-06	7.19443e-06	1.08237e-05	6.4612e-06	7.25791e-06	7.23475e-06
1698.42	0.00017023	0.000111019	0.000107885	0.000120407	0.000146543	0.000109258	0.000119255	0.000118254		1698.42	0.000106329	0.000178805	0.000122116	0.000117769	0.000212013	0.00012029	0.00013125	0.000125411				1698.42	1.05744e-05	8.1522e-06	8.26313e-06	9.37795e-06	1.08148e-05	7.9725e-06	7.45465e-06	7.06859e-06		1698.42	6.2225e-06	1.04332e-05	8.22728e-06	7.55262e-06	1.17385e-05	6.78926e-06	7.70251e-06	7.89706e-06
1697.71	0.000240843	0.000173299	0.000167309	0.00017924	0.000211232	0.000170887	0.000184437	0.000182992		1697.71	0.000168742	0.000250988	0.000188916	0.000184708	0.000286093	0.000189886	0.000195388	0.000187411				1697.71	1.04303e-05	8.11683e-06	8.51755e-06	9.60426e-06	1.08019e-05	8.29186e-06	7.60561e-06	7.27088e-06		1697.71	6.26164e-06	1.00738e-05	7.43679e-06	7.32845e-06	1.14832e-05	6.67202e-06	7.70402e-06	8.22631e-06
1697	0.00029658	0.000242072	0.000227209	0.000233801	0.000266629	0.000240982	0.00025636	0.000255594		1697	0.000237798	0.000302695	0.000267385	0.000259772	0.000327705	0.000269615	0.000262668	0.000250946				1697	9.24766e-06	7.53637e-06	8.17201e-06	9.06687e-06	9.79456e-06	8.05523e-06	7.24858e-06	6.9943e-06		1697	5.92982e-06	8.71851e-06	6.08842e-06	6.57819e-06	9.97572e-06	6.17391e-06	7.25487e-06	8.17059e-06
1696.28	0.000360364	0.000325402	0.000303792	0.000302838	0.000331963	0.000323544	0.000340358	0.00033946		1696.28	0.000318953	0.000359987	0.000358365	0.000348528	0.000374155	0.000357549	0.000337752	0.000322063				1696.28	7.36979e-06	6.59377e-06	7.44206e-06	8.0065e-06	8.09317e-06	7.33942e-06	6.50202e-06	6.34326e-06		1696.28	5.33501e-06	6.78773e-06	4.44011e-06	5.52053e-06	7.70022e-06	5.4458e-06	6.4805e-06	7.8243e-06
1695.57	0.000457019	0.000424955	0.000403919	0.000399339	0.000427272	0.000418788	0.000437662	0.000434734		1695.57	0.00041077	0.000452585	0.000459269	0.000450052	0.000467841	0.000451361	0.000425774	0.000408091				1695.57	5.4119e-06	5.51744e-06	6.59427e-06	6.79691e-06	6.22887e-06	6.28739e-06	5.5477e-06	5.47997e-06		1695.57	4.64286e-06	4.94611e-06	2.79591e-06	4.42409e-06	5.55694e-06	4.6711e-06	5.61941e-06	7.41293e-06
1694.86	0.000585347	0.000533538	0.000519333	0.000517676	0.000550375	0.000521586	0.00054292	0.00053656		1694.86	0.000506785	0.000580168	0.000562654	0.000556862	0.000609795	0.000548859	0.000524264	0.000506831				1694.86	3.78785e-06	4.39066e-06	5.59449e-06	5.55131e-06	4.57578e-06	5.01889e-06	4.48613e-06	4.54303e-06		1694.86	3.88596e-06	3.60498e-06	1.4405e-06	3.42685e-06	4.16561e-06	4.02301e-06	4.92827e-06	7.13338e-06
1694.14	0.000721126	0.000644095	0.000639532	0.000643001	0.000680509	0.000627903	0.00065104	0.000640671		1694.14	0.000604547	0.000714989	0.000662279	0.000663805	0.000762089	0.000649195	0.00062565	0.000609667				1694.14	2.42002e-06	3.16461e-06	4.20793e-06	4.10317e-06	3.12359e-06	3.61639e-06	3.32831e-06	3.62829e-06		1694.14	3.02253e-06	2.63269e-06	5.41711e-07	2.53902e-06	3.36002e-06	3.5907e-06	4.51348e-06	6.98262e-06
1693.43	0.000845785	0.000752693	0.000754527	0.0007619	0.000802506	0.000737637	0.000760547	0.000747115		1693.43	0.00070233	0.000836267	0.000759357	0.000769055	0.000895508	0.000753694	0.000729297	0.000716011				1693.43	1.02525e-06	1.83621e-06	2.38341e-06	2.35171e-06	1.69e-06	2.18557e-06	2.12524e-06	2.82017e-06		1693.43	2.12529e-06	1.66853e-06	1.40321e-07	1.76932e-06	2.54985e-06	3.34899e-06	4.30815e-06	6.82874e-06
1692.72	0.000956278	0.000857738	0.000861497	0.000870836	0.000913748	0.000848874	0.000869824	0.000855012		1692.72	0.000798525	0.000942526	0.000853363	0.000871734	0.00101	0.00086028	0.000835778	0.00082834				1692.72	-5.10582e-07	5.28868e-07	3.70375e-07	4.41429e-07	2.02263e-07	8.66051e-07	1.00938e-06	2.17914e-06		1692.72	1.38534e-06	5.30522e-07	1.8358e-07	1.16044e-06	1.32921e-06	3.20021e-06	4.15179e-06	6.544e-06
1692.01	0.00106	0.000958439	0.000962659	0.000972591	0.00102	0.000956884	0.000975892	0.00096161		1692.01	0.000892886	0.00104	0.000941547	0.000971127	0.00111	0.000965352	0.000943228	0.00094633				1692.01	-2.13519e-06	-5.61165e-07	-1.42185e-06	-1.34302e-06	-1.29158e-06	-2.16161e-07	1.17419e-07	1.71186e-06		1692.01	9.91449e-07	-7.84014e-07	5.27778e-07	7.49949e-07	-4.29681e-07	3.03527e-06	3.82028e-06	5.98384e-06
1691.29	0.00115	0.00106	0.00106	0.00107	0.00111	0.00106	0.00108	0.00107		1691.29	0.000988208	0.00113	0.00103	0.00107	0.00121	0.00107	0.00105	0.00107				1691.29	-3.71856e-06	-1.24682e-06	-2.62085e-06	-2.72029e-06	-2.6725e-06	-9.60953e-07	-4.61787e-07	1.4047e-06		1691.29	1.03979e-06	-2.19547e-06	1.0039e-06	5.54381e-07	-2.65673e-06	2.78832e-06	3.13006e-06	5.02324e-06
1690.58	0.00125	0.00115	0.00116	0.00117	0.00121	0.00116	0.00118	0.00117		1690.58	0.00109	0.00123	0.00112	0.00117	0.00131	0.00118	0.00116	0.0012				1690.58	-4.94534e-06	-1.39514e-06	-2.96434e-06	-3.4045e-06	-3.68257e-06	-1.28702e-06	-6.76171e-07	1.25943e-06		1690.58	1.53059e-06	-3.42026e-06	1.48734e-06	5.79432e-07	-4.89112e-06	2.43081e-06	2.08587e-06	3.69556e-06
1689.87	0.00135	0.00126	0.00127	0.00128	0.00131	0.00126	0.00129	0.00128		1689.87	0.00119	0.00133	0.00122	0.00128	0.00142	0.00129	0.00128	0.00134				1689.87	-5.2393e-06	-9.75771e-07	-2.41117e-06	-3.16208e-06	-3.88414e-06	-1.13504e-06	-4.97336e-07	1.29685e-06		1689.87	2.35967e-06	-3.85494e-06	1.97212e-06	8.03296e-07	-6.15766e-06	1.98308e-06	9.78918e-07	2.32318e-06
1689.15	0.00145	0.00137	0.00138	0.00138	0.00142	0.00137	0.0014	0.0014		1689.15	0.0013	0.00144	0.00133	0.00139	0.00154	0.00142	0.00141	0.00148				1689.15	-4.07459e-06	-7.66468e-08	-1.17927e-06	-1.96547e-06	-2.88972e-06	-4.89217e-07	6.34836e-08	1.53675e-06		1689.15	3.34702e-06	-2.88953e-06	2.5498e-06	1.16581e-06	-5.49266e-06	1.53815e-06	2.42875e-07	1.39329e-06
1688.44	0.00156	0.00148	0.00149	0.00149	0.00154	0.00148	0.00151	0.00152		1688.44	0.00141	0.00156	0.00144	0.00151	0.00167	0.00154	0.00153	0.00162				1688.44	-1.49262e-06	1.18985e-06	5.56079e-07	4.75095e-08	-7.45461e-07	5.73628e-07	9.34785e-07	1.94043e-06		1688.44	4.39745e-06	-5.00994e-07	3.1853e-06	1.62435e-06	-2.831e-06	1.16014e-06	2.38406e-08	1.1097e-06
1687.73	0.00167	0.00159	0.0016	0.00161	0.00165	0.00159	0.00162	0.00164		1687.73	0.00153	0.00168	0.00155	0.00163	0.0018	0.00167	0.00166	0.00177				1687.73	1.83356e-06	2.676e-06	2.59706e-06	2.52302e-06	2.01717e-06	1.89898e-06	1.99468e-06	2.44104e-06		1687.73	5.45652e-06	2.62871e-06	3.77024e-06	2.13363e-06	8.49663e-07	9.00968e-07	1.93202e-07	1.35751e-06
1687.01	0.00177	0.0017	0.00171	0.00171	0.00176	0.0017	0.00174	0.00177		1687.01	0.00165	0.00179	0.00167	0.00175	0.00191	0.0018	0.00179	0.00192				1687.01	5.11184e-06	4.2135e-06	4.58576e-06	4.96195e-06	4.78854e-06	3.37335e-06	3.16605e-06	3.07368e-06		1687.01	6.4308e-06	5.66313e-06	4.3731e-06	2.67748e-06	4.36897e-06	9.35873e-07	7.40506e-07	2.07264e-06
1686.3	0.00186	0.00181	0.0018	0.00181	0.00185	0.00181	0.00185	0.00189		1686.3	0.00177	0.00188	0.00179	0.00186	0.002	0.00193	0.00192	0.00206				1686.3	7.92484e-06	5.73592e-06	6.31407e-06	7.08226e-06	7.27323e-06	4.9741e-06	4.48177e-06	4.00343e-06		1686.3	7.27837e-06	8.17638e-06	5.18273e-06	3.39612e-06	7.24003e-06	1.53358e-06	1.8703e-06	3.35543e-06
1685.59	0.00193	0.00191	0.00189	0.0019	0.00194	0.00192	0.00196	0.00202		1685.59	0.0019	0.00196	0.0019	0.00197	0.00206	0.00205	0.00204	0.0022				1685.59	1.02449e-05	7.20572e-06	7.7793e-06	8.87074e-06	9.46548e-06	6.64598e-06	5.97637e-06	5.38584e-06		1685.59	7.96121e-06	1.01894e-05	6.27616e-06	4.52553e-06	9.79433e-06	2.91828e-06	3.85531e-06	5.33221e-06
1684.88	0.00202	0.00203	0.00201	0.00201	0.00204	0.00204	0.00208	0.00215		1684.88	0.00204	0.00205	0.00202	0.00209	0.00214	0.00218	0.00216	0.00234				1684.88	1.20614e-05	8.48501e-06	8.96748e-06	1.03228e-05	1.13201e-05	8.20477e-06	7.5587e-06	7.20916e-06		1684.88	8.38426e-06	1.17558e-05	7.50991e-06	6.21026e-06	1.24617e-05	5.15381e-06	6.79946e-06	7.94891e-06
1684.16	0.00215	0.00216	0.00215	0.00215	0.00217	0.00217	0.00221	0.00229		1684.16	0.00219	0.00219	0.00215	0.00222	0.00227	0.0023	0.00228	0.0025				1684.16	1.31916e-05	9.47205e-06	9.87638e-06	1.13872e-05	1.26345e-05	9.48947e-06	9.0927e-06	9.29799e-06		1684.16	8.54883e-06	1.2698e-05	8.69339e-06	8.43714e-06	1.50587e-05	8.09263e-06	1.04484e-05	1.08762e-05
1683.45	0.00231	0.00231	0.00231	0.00231	0.00233	0.00231	0.00236	0.00244		1683.45	0.00235	0.00236	0.00229	0.00237	0.00245	0.00244	0.00243	0.00267				1683.45	1.35936e-05	1.03134e-05	1.06541e-05	1.21565e-05	1.33586e-05	1.05981e-05	1.05666e-05	1.14428e-05		1683.45	8.64611e-06	1.28945e-05	9.87726e-06	1.10635e-05	1.69928e-05	1.13967e-05	1.42632e-05	1.36627e-05
1682.74	0.00249	0.00247	0.00247	0.00248	0.00251	0.00246	0.00251	0.0026		1682.74	0.00252	0.00255	0.00244	0.00252	0.00264	0.00259	0.00259	0.00286				1682.74	1.37084e-05	1.14129e-05	1.16409e-05	1.30158e-05	1.38945e-05	1.19006e-05	1.21122e-05	1.34777e-05		1682.74	8.94715e-06	1.2672e-05	1.13671e-05	1.38522e-05	1.79283e-05	1.45878e-05	1.76165e-05	1.58924e-05
1682.02	0.00267	0.00264	0.00263	0.00266	0.00269	0.00263	0.00267	0.00277		1682.02	0.00269	0.00274	0.00261	0.00268	0.00284	0.00276	0.00276	0.00306				1682.02	1.42836e-05	1.3243e-05	1.33164e-05	1.45441e-05	1.49115e-05	1.38086e-05	1.38735e-05	1.52554e-05		1682.02	9.72062e-06	1.26955e-05	1.34302e-05	1.65298e-05	1.79245e-05	1.71198e-05	1.98834e-05	1.71715e-05
1681.31	0.00286	0.00282	0.00281	0.00284	0.00288	0.00281	0.00285	0.00296		1681.31	0.00288	0.00293	0.0028	0.00286	0.00304	0.00294	0.00296	0.00327				1681.31	1.58384e-05	1.60047e-05	1.59705e-05	1.708e-05	1.68185e-05	1.64503e-05	1.58242e-05	1.65967e-05		1681.31	1.11397e-05	1.34858e-05	1.60443e-05	1.87831e-05	1.71331e-05	1.85124e-05	2.05697e-05	1.7198e-05
1680.6	0.00306	0.00302	0.00301	0.00305	0.00309	0.00301	0.00305	0.00316		1680.6	0.00308	0.00313	0.003	0.00306	0.00325	0.00314	0.00317	0.00351				1680.6	1.82809e-05	1.93445e-05	1.9326e-05	2.03294e-05	1.9397e-05	1.94431e-05	1.76473e-05	1.72473e-05		1680.6	1.31254e-05	1.50707e-05	1.8817e-05	2.02025e-05	1.56629e-05	1.84572e-05	1.94625e-05	1.59199e-05
1679.88	0.00328	0.00323	0.00322	0.00327	0.00331	0.00322	0.00326	0.00339		1679.88	0.00329	0.00334	0.00321	0.00327	0.00347	0.00336	0.0034	0.00375				1679.88	2.08864e-05	2.23693e-05	2.24906e-05	2.33603e-05	2.184e-05	2.19302e-05	1.87612e-05	1.68739e-05		1679.88	1.5232e-05	1.69644e-05	2.10329e-05	2.02837e-05	1.36281e-05	1.68307e-05	1.66383e-05	1.35337e-05
1679.17	0.00351	0.00346	0.00345	0.00351	0.00355	0.00345	0.00348	0.00363		1679.17	0.00351	0.00357	0.00344	0.00351	0.00371	0.0036	0.00365	0.00402				1679.17	2.25271e-05	2.39684e-05	2.42912e-05	2.49495e-05	2.30582e-05	2.2885e-05	1.85137e-05	1.51629e-05		1679.17	1.67676e-05	1.83287e-05	2.18259e-05	1.8575e-05	1.10786e-05	1.36893e-05	1.23684e-05	1.03316e-05
1678.46	0.00375	0.0037	0.00369	0.00376	0.0038	0.00369	0.00372	0.00388		1678.46	0.00374	0.00381	0.00368	0.00376	0.00397	0.00385	0.00392	0.0043				1678.46	2.2115e-05	2.32683e-05	2.37757e-05	2.40964e-05	2.2111e-05	2.15362e-05	1.64772e-05	1.20273e-05		1678.46	1.71421e-05	1.82859e-05	2.05167e-05	1.49339e-05	7.98015e-06	9.32322e-06	7.11835e-06	6.67092e-06
1677.74	0.00401	0.00396	0.00395	0.00403	0.00407	0.00395	0.00398	0.00415		1677.74	0.00399	0.00406	0.00394	0.00403	0.00424	0.00412	0.00421	0.00459				1677.74	1.90984e-05	1.99285e-05	2.05318e-05	2.03956e-05	1.85846e-05	1.76576e-05	1.26447e-05	7.74378e-06		1677.74	1.61038e-05	1.63132e-05	1.69357e-05	9.66614e-06	4.43285e-06	4.27885e-06	1.59962e-06	3.05514e-06
1677.03	0.00428	0.00424	0.00423	0.00432	0.00436	0.00423	0.00425	0.00443		1677.03	0.00425	0.00432	0.00422	0.00431	0.00451	0.0044	0.0045	0.00489				1677.03	1.35828e-05	1.41317e-05	1.46764e-05	1.40456e-05	1.26445e-05	1.15611e-05	7.37703e-06	2.85207e-06		1677.03	1.36669e-05	1.23566e-05	1.14357e-05	3.40293e-06	7.22766e-07	-7.75844e-07	-3.37908e-06	1.36288e-09
1676.32	0.00458	0.00455	0.00454	0.00463	0.00466	0.00453	0.00452	0.0047		1676.32	0.00453	0.00459	0.00451	0.00461	0.00477	0.00467	0.00478	0.00517				1676.32	6.0422e-06	6.42618e-06	6.6828e-06	5.61871e-06	4.81348e-06	3.92781e-06	1.24184e-06	-2.04174e-06		1676.32	9.9292e-06	6.61921e-06	4.68901e-06	-3.12122e-06	-2.97322e-06	-5.22516e-06	-7.17479e-06	-2.21736e-06
1675.61	0.0049	0.00488	0.00488	0.00498	0.00499	0.00485	0.00482	0.00498		1675.61	0.00483	0.00489	0.00483	0.0049	0.00503	0.00494	0.00504	0.00545				1675.61	-2.84604e-06	-2.33175e-06	-2.63783e-06	-4.02444e-06	-4.13824e-06	-4.31805e-06	-5.05319e-06	-6.35881e-06		1675.61	5.08408e-06	-5.11883e-07	-2.47703e-06	-9.15988e-06	-6.66669e-06	-8.58808e-06	-9.43829e-06	-3.6093e-06
1674.89	0.00526	0.00524	0.00524	0.00535	0.00535	0.00519	0.00512	0.00526		1674.89	0.00516	0.00523	0.00517	0.00519	0.0053	0.00518	0.00529	0.00573				1674.89	-1.20146e-05	-1.09713e-05	-1.19918e-05	-1.36069e-05	-1.30899e-05	-1.21013e-05	-1.06842e-05	-9.58943e-06		1674.89	-4.06766e-07	-8.2133e-06	-9.19385e-06	-1.3945e-05	-1.0106e-05	-1.05577e-05	-1.00886e-05	-4.27986e-06
1674.18	0.00564	0.0056	0.0056	0.00573	0.00573	0.00553	0.00542	0.00553		1674.18	0.00548	0.00559	0.00551	0.00547	0.00559	0.00542	0.00553	0.006				1674.18	-1.99242e-05	-1.81955e-05	-1.98149e-05	-2.15724e-05	-2.05992e-05	-1.8347e-05	-1.48527e-05	-1.13665e-05		1674.18	-5.83501e-06	-1.51166e-05	-1.46379e-05	-1.67894e-05	-1.24323e-05	-1.10053e-05	-9.19762e-06	-4.26274e-06
1673.47	0.00599	0.00593	0.00593	0.00608	0.00607	0.00585	0.0057	0.00579		1673.47	0.0058	0.00593	0.00583	0.00572	0.00585	0.00565	0.00575	0.00626				1673.47	-2.50468e-05	-2.29618e-05	-2.48966e-05	-2.66404e-05	-2.53229e-05	-2.21943e-05	-1.7014e-05	-1.15504e-05		1673.47	-1.0521e-05	-1.9802e-05	-1.81018e-05	-1.73098e-05	-1.26793e-05	-9.95526e-06	-6.93554e-06	-3.57199e-06
1672.75	0.00627	0.00621	0.00621	0.00636	0.00635	0.00611	0.00594	0.00603		1672.75	0.00609	0.00621	0.0061	0.00595	0.00609	0.00587	0.00598	0.00652				1672.75	-2.65592e-05	-2.46909e-05	-2.66441e-05	-2.81584e-05	-2.6542e-05	-2.31631e-05	-1.69833e-05	-1.02669e-05		1672.75	-1.39533e-05	-2.15122e-05	-1.91567e-05	-1.55288e-05	-1.0677e-05	-7.64463e-06	-3.73842e-06	-2.43827e-06
1672.04	0.00647	0.00643	0.00642	0.00657	0.00656	0.00632	0.00615	0.00625		1672.04	0.00636	0.00642	0.00632	0.00614	0.00628	0.00607	0.0062	0.00678				1672.04	-2.45e-05	-2.32614e-05	-2.49567e-05	-2.60579e-05	-2.42846e-05	-2.11998e-05	-1.48848e-05	-7.86522e-06		1672.04	-1.57693e-05	-2.03054e-05	-1.77486e-05	-1.18384e-05	-7.2045e-06	-4.56273e-06	-3.49972e-07	-1.29914e-06
1671.33	0.00662	0.0066	0.00658	0.00672	0.00671	0.00648	0.00632	0.00645		1671.33	0.00659	0.00659	0.0065	0.00631	0.00646	0.00627	0.00642	0.00705				1671.33	-1.94634e-05	-1.90098e-05	-2.01884e-05	-2.07683e-05	-1.91153e-05	-1.66727e-05	-1.11121e-05	-4.84525e-06		1671.33	-1.58104e-05	-1.6712e-05	-1.4183e-05	-6.94624e-06	-3.36067e-06	-1.36074e-06	2.43337e-06	-5.38294e-07
1670.61	0.00674	0.00675	0.00673	0.00686	0.00684	0.00663	0.00648	0.00664		1670.61	0.00681	0.00673	0.00668	0.00648	0.00663	0.00647	0.00664	0.00731				1670.61	-1.23727e-05	-1.27366e-05	-1.31748e-05	-1.31944e-05	-1.19684e-05	-1.03834e-05	-6.33674e-06	-1.79465e-06		1670.61	-1.42215e-05	-1.14676e-05	-9.13755e-06	-1.78483e-06	-1.22677e-08	1.29038e-06	4.00314e-06	-3.62552e-07
1669.9	0.00688	0.00691	0.00688	0.00701	0.00699	0.00679	0.00665	0.00684		1669.9	0.00703	0.00689	0.00686	0.00665	0.00681	0.00667	0.00686	0.00757				1669.9	-4.42947e-06	-5.64517e-06	-5.21978e-06	-4.67982e-06	-4.076e-06	-3.49534e-06	-1.4526e-06	7.05495e-07		1669.9	-1.15004e-05	-5.46682e-06	-3.61334e-06	2.63614e-06	2.3252e-06	2.85037e-06	4.05611e-06	-8.11438e-07
1669.19	0.00705	0.0071	0.00706	0.00719	0.00716	0.00697	0.00684	0.00706		1669.19	0.00724	0.00707	0.00706	0.00685	0.00702	0.00688	0.0071	0.00784				1669.19	2.97159e-06	8.51182e-07	2.11619e-06	3.19502e-06	3.1523e-06	2.68821e-06	2.60187e-06	2.20017e-06		1669.19	-8.39108e-06	2.52594e-07	1.24943e-06	5.44475e-06	3.3907e-06	3.0296e-06	2.62603e-06	-1.78163e-06
1668.48	0.00726	0.0073	0.00725	0.00739	0.00737	0.00717	0.00705	0.00729		1668.48	0.00746	0.00728	0.00728	0.00706	0.00725	0.0071	0.00735	0.0081				1668.48	8.4605e-06	5.4301e-06	7.38599e-06	8.94374e-06	8.37532e-06	7.0166e-06	5.05951e-06	2.44739e-06		1668.48	-5.66546e-06	4.62755e-06	4.43516e-06	6.14076e-06	3.10203e-06	1.84758e-06	5.53282e-08	-3.05456e-06
1667.76	0.00748	0.0075	0.00745	0.0076	0.00759	0.00738	0.00725	0.00752		1667.76	0.00766	0.0075	0.00751	0.00728	0.00749	0.00732	0.0076	0.00836				1667.76	1.09667e-05	7.17281e-06	9.58723e-06	1.1483e-05	1.05975e-05	8.72536e-06	5.4883e-06	1.44634e-06		1667.76	-3.9326e-06	6.75479e-06	5.29026e-06	4.71844e-06	1.53182e-06	-3.83723e-07	-3.08874e-06	-4.35484e-06
1667.05	0.0077	0.00771	0.00766	0.00781	0.00781	0.00759	0.00747	0.00774		1667.05	0.00785	0.00772	0.00773	0.0075	0.00773	0.00754	0.00784	0.00861				1667.05	9.96913e-06	5.80035e-06	8.3783e-06	1.03853e-05	9.39049e-06	7.58273e-06	3.87633e-06	-5.80229e-07		1667.05	-3.51042e-06	6.10281e-06	3.66439e-06	1.6187e-06	-1.13372e-06	-3.16004e-06	-6.17293e-06	-5.44695e-06
1666.34	0.00792	0.00793	0.00787	0.00803	0.00803	0.00781	0.00768	0.00797		1666.34	0.00805	0.00793	0.00796	0.00771	0.00796	0.00776	0.00807	0.00886				1666.34	5.7008e-06	1.78037e-06	4.19928e-06	6.04612e-06	5.06316e-06	3.97825e-06	6.55667e-07	-3.22307e-06		1666.34	-4.3368e-06	2.7589e-06	-2.13647e-08	-2.42789e-06	-4.59469e-06	-5.93412e-06	-8.6677e-06	-6.20879e-06
1665.62	0.00814	0.00814	0.00809	0.00826	0.00825	0.00802	0.00789	0.00819		1665.62	0.00824	0.00814	0.00818	0.00793	0.00817	0.00797	0.00829	0.0091				1665.62	-6.98561e-07	-3.71952e-06	-1.73961e-06	-2.98558e-07	-1.2165e-06	-1.07032e-06	-3.32655e-06	-5.91671e-06		1665.62	-5.9521e-06	-2.34958e-06	-4.77426e-06	-6.5457e-06	-8.26314e-06	-8.21266e-06	-1.02117e-05	-6.57952e-06
1664.91	0.00835	0.00835	0.0083	0.00848	0.00847	0.00824	0.0081	0.0084		1664.91	0.00844	0.00835	0.00839	0.00814	0.00837	0.00818	0.0085	0.00934				1664.91	-7.29158e-06	-9.11178e-06	-7.72725e-06	-6.81493e-06	-7.5611e-06	-6.12189e-06	-6.97371e-06	-8.01814e-06		1664.91	-7.6401e-06	-7.53328e-06	-9.23925e-06	-9.84457e-06	-1.10795e-05	-9.60041e-06	-1.05827e-05	-6.45933e-06
1664.2	0.00855	0.00854	0.00851	0.00869	0.00867	0.00844	0.00829	0.0086		1664.2	0.00862	0.00854	0.00859	0.00834	0.00855	0.00836	0.0087	0.00956				1664.2	-1.20027e-05	-1.29457e-05	-1.21584e-05	-1.16824e-05	-1.20151e-05	-9.80404e-06	-9.31272e-06	-8.99807e-06		1664.2	-8.74523e-06	-1.09793e-05	-1.21818e-05	-1.16267e-05	-1.18098e-05	-9.85273e-06	-9.68761e-06	-5.75502e-06
1663.48	0.00874	0.00872	0.0087	0.00889	0.00886	0.00864	0.00848	0.00879		1663.48	0.00879	0.00872	0.00878	0.00851	0.00871	0.00854	0.00888	0.00978				1663.48	-1.36528e-05	-1.44577e-05	-1.41706e-05	-1.38685e-05	-1.35073e-05	-1.13539e-05	-9.89602e-06	-8.67009e-06		1663.48	-8.95573e-06	-1.17276e-05	-1.30063e-05	-1.16203e-05	-9.95482e-06	-8.94875e-06	-7.6681e-06	-4.57791e-06
1662.77	0.00891	0.00888	0.00887	0.00907	0.00904	0.00881	0.00865	0.00897		1662.77	0.00895	0.00888	0.00896	0.00867	0.00887	0.0087	0.00905	0.00999				1662.77	-1.25842e-05	-1.36834e-05	-1.37218e-05	-1.34412e-05	-1.23781e-05	-1.08336e-05	-8.90687e-06	-7.27553e-06		1662.77	-8.2582e-06	-1.02293e-05	-1.19516e-05	-1.00274e-05	-6.47429e-06	-7.15003e-06	-5.06903e-06	-3.37443e-06
1662.06	0.00907	0.00902	0.00901	0.00924	0.0092	0.00898	0.00881	0.00914		1662.06	0.00909	0.00904	0.00912	0.00882	0.00903	0.00885	0.00922	0.01021				1662.06	-1.02326e-05	-1.12356e-05	-1.13863e-05	-1.12979e-05	-9.95923e-06	-8.91266e-06	-6.93475e-06	-5.33606e-06		1662.06	-6.80036e-06	-7.90944e-06	-9.76012e-06	-7.40254e-06	-3.28028e-06	-4.9178e-06	-2.67502e-06	-2.66006e-06
1661.35	0.00922	0.00915	0.00914	0.00938	0.00935	0.00913	0.00896	0.00931		1661.35	0.00922	0.00919	0.00926	0.00896	0.00919	0.009	0.00939	0.01042				1661.35	-8.00865e-06	-8.02677e-06	-8.20827e-06	-8.62825e-06	-7.56827e-06	-6.4372e-06	-4.66174e-06	-3.39951e-06		1661.35	-4.90304e-06	-6.08401e-06	-7.1159e-06	-4.48671e-06	-1.83612e-06	-2.71057e-06	-1.0273e-06	-2.60617e-06
1660.63	0.00936	0.00927	0.00927	0.00952	0.00948	0.00927	0.0091	0.00947		1660.63	0.00935	0.00934	0.0094	0.0091	0.00934	0.00915	0.00956	0.01062				1660.63	-6.53786e-06	-4.84646e-06	-5.11043e-06	-6.21583e-06	-5.82254e-06	-4.05442e-06	-2.60274e-06	-1.85678e-06		1660.63	-2.88128e-06	-5.24558e-06	-4.46946e-06	-1.91381e-06	-2.38726e-06	-9.0071e-07	-3.12789e-07	-3.10874e-06
1659.92	0.00949	0.00939	0.00939	0.00965	0.00962	0.00942	0.00925	0.00963		1659.92	0.00948	0.00947	0.00954	0.00924	0.00949	0.0093	0.00973	0.01083				1659.92	-5.67547e-06	-2.10458e-06	-2.47455e-06	-4.21663e-06	-4.66294e-06	-2.07758e-06	-1.00121e-06	-8.6053e-07		1659.92	-8.68577e-07	-5.10171e-06	-2.08433e-06	-2.99679e-09	-4.2177e-06	2.71298e-07	-4.6582e-07	-3.97795e-06
1659.21	0.00963	0.00951	0.00952	0.00979	0.00976	0.00957	0.00941	0.0098		1659.21	0.00962	0.00961	0.00968	0.00939	0.00964	0.00946	0.00991	0.01103				1659.21	-4.93094e-06	5.02368e-08	-3.66994e-07	-2.51352e-06	-3.75215e-06	-5.99155e-07	8.44811e-08	-3.67381e-07		1659.21	1.07126e-06	-5.00708e-06	-7.69467e-08	1.18096e-06	-6.21287e-06	7.38247e-07	-1.20291e-06	-4.92084e-06
1658.49	0.00976	0.00964	0.00966	0.00993	0.0099	0.00972	0.00956	0.00997		1658.49	0.00976	0.00975	0.00982	0.00954	0.0098	0.00962	0.01009	0.01123				1658.49	-3.88664e-06	1.52096e-06	1.12152e-06	-1.07198e-06	-2.81341e-06	3.41503e-07	6.44393e-07	-2.71735e-07		1658.49	2.76531e-06	-4.39939e-06	1.50385e-06	1.65143e-06	-7.33007e-06	5.67657e-07	-2.13739e-06	-5.589e-06
1657.78	0.0099	0.00977	0.0098	0.01008	0.01005	0.00988	0.00973	0.01014		1657.78	0.0099	0.00989	0.00997	0.0097	0.00996	0.00979	0.01027	0.01143				1657.78	-2.43385e-06	2.22325e-06	1.86321e-06	1.36858e-08	-1.76883e-06	6.99578e-07	6.74343e-07	-5.02293e-07		1657.78	3.96166e-06	-3.06411e-06	2.56879e-06	1.43694e-06	-6.97627e-06	-1.0677e-07	-2.97215e-06	-5.77616e-06
1657.07	0.01005	0.00991	0.00994	0.01023	0.0102	0.01004	0.00989	0.01031		1657.07	0.01005	0.01004	0.01013	0.00985	0.01011	0.00995	0.01044	0.01162				1657.07	-7.45029e-07	2.1835e-06	1.86398e-06	6.48082e-07	-7.0138e-07	4.80423e-07	2.30405e-07	-1.00034e-06		1657.07	4.51838e-06	-1.14452e-06	3.00171e-06	6.58646e-07	-5.15238e-06	-1.09074e-06	-3.54451e-06	-5.48603e-06
1656.35	0.01018	0.01004	0.01008	0.01037	0.01034	0.01019	0.01004	0.01048		1656.35	0.0102	0.01018	0.01028	0.01001	0.01026	0.0101	0.01061	0.01181				1656.35	8.97111e-07	1.56611e-06	1.29583e-06	8.09412e-07	2.34209e-07	-2.13995e-07	-5.43552e-07	-1.66619e-06		1656.35	4.47662e-06	1.00376e-06	2.76897e-06	-4.32517e-07	-2.3224e-06	-2.12872e-06	-3.75292e-06	-4.8213e-06
1655.64	0.01031	0.01017	0.01022	0.01051	0.01047	0.01034	0.01019	0.01064		1655.64	0.01035	0.01031	0.01043	0.01015	0.01038	0.01025	0.01077	0.01198				1655.64	2.20791e-06	6.15485e-07	4.31134e-07	5.65101e-07	8.63055e-07	-1.18993e-06	-1.44866e-06	-2.35832e-06		1655.64	3.98869e-06	2.92377e-06	1.97324e-06	-1.52747e-06	7.8492e-07	-2.97258e-06	-3.57898e-06	-3.94881e-06
1654.93	0.01042	0.0103	0.01036	0.01064	0.01059	0.01048	0.01034	0.01079		1654.93	0.0105	0.01042	0.01057	0.0103	0.01047	0.0104	0.01091	0.01214				1654.93	2.9787e-06	-3.91207e-07	-4.34954e-07	6.44061e-08	1.07912e-06	-2.17678e-06	-2.26646e-06	-2.92061e-06		1654.93	3.20638e-06	4.18797e-06	8.62649e-07	-2.35931e-06	3.40727e-06	-3.44937e-06	-3.11936e-06	-3.09708e-06
1654.22	0.01052	0.01043	0.01048	0.01077	0.01069	0.01062	0.01048	0.01094		1654.22	0.01065	0.01051	0.01072	0.01043	0.01054	0.01054	0.01104	0.01229				1654.22	3.17439e-06	-1.16608e-06	-1.03915e-06	-4.7102e-07	9.49807e-07	-2.87721e-06	-2.78967e-06	-3.2216e-06		1654.22	2.22359e-06	4.57988e-06	-2.26553e-07	-2.76901e-06	5.0206e-06	-3.48811e-06	-2.52182e-06	-2.47934e-06
1653.5	0.01062	0.01056	0.01062	0.01089	0.0108	0.01076	0.01062	0.01109		1653.5	0.01081	0.01061	0.01087	0.01058	0.01061	0.01067	0.01117	0.01244				1653.5	2.96843e-06	-1.45706e-06	-1.15282e-06	-7.61843e-07	7.00258e-07	-3.0615e-06	-2.86574e-06	-3.20555e-06		1653.5	1.11792e-06	4.18864e-06	-1.01094e-06	-2.72418e-06	5.47608e-06	-3.12915e-06	-1.92472e-06	-2.20963e-06
1652.79	0.01075	0.01069	0.01075	0.01102	0.01094	0.01091	0.01077	0.01125		1652.79	0.01098	0.01075	0.01103	0.01072	0.01074	0.01081	0.01132	0.0126				1652.79	2.70426e-06	-1.0953e-06	-6.13573e-07	-5.40817e-07	6.12436e-07	-2.59762e-06	-2.41834e-06	-2.88378e-06		1652.79	2.07788e-08	3.36548e-06	-1.31283e-06	-2.28261e-06	4.96056e-06	-2.47624e-06	-1.41307e-06	-2.26362e-06
1652.08	0.01092	0.01082	0.01088	0.01117	0.0111	0.01105	0.01092	0.0114		1652.08	0.01114	0.01093	0.01119	0.01086	0.01094	0.01095	0.01148	0.01278				1652.08	2.81288e-06	2.77091e-08	6.49821e-07	3.83789e-07	9.65178e-07	-1.41254e-06	-1.42985e-06	-2.27931e-06		1652.08	-8.6008e-07	2.59869e-06	-9.89121e-07	-1.49238e-06	3.88597e-06	-1.61417e-06	-9.9053e-07	-2.50048e-06
1651.36	0.01111	0.01095	0.01102	0.01133	0.01127	0.01119	0.01106	0.01155		1651.36	0.0113	0.01113	0.01135	0.011	0.01116	0.01109	0.01164	0.01295				1651.36	3.64974e-06	1.98822e-06	2.63538e-06	2.10095e-06	1.97708e-06	5.02939e-07	6.21139e-08	-1.41706e-06		1651.36	-1.30898e-06	2.31836e-06	7.86572e-08	-3.33203e-07	2.70611e-06	-5.92659e-07	-6.40279e-07	-2.77691e-06
1650.65	0.01128	0.01108	0.01116	0.01148	0.01142	0.01133	0.0112	0.01169		1650.65	0.01146	0.01131	0.0115	0.01113	0.01135	0.01122	0.0118	0.01312				1650.65	5.30603e-06	4.76095e-06	5.26836e-06	4.55654e-06	3.70061e-06	3.03019e-06	1.93136e-06	-3.63055e-07		1650.65	-1.19272e-06	2.71511e-06	1.88415e-06	1.21929e-06	1.71247e-06	5.25395e-07	-3.97305e-07	-3.04788e-06
1649.94	0.01143	0.01122	0.01131	0.01162	0.01157	0.01147	0.01134	0.01183		1649.94	0.01163	0.01146	0.01165	0.01127	0.01151	0.01136	0.01194	0.01327				1649.94	7.54243e-06	8.06521e-06	8.30055e-06	7.45983e-06	5.93652e-06	5.85485e-06	3.92097e-06	7.50809e-07		1649.94	-5.15532e-07	3.69872e-06	4.20032e-06	3.06271e-06	1.00272e-06	1.63663e-06	-3.01225e-07	-3.3231e-06
1649.22	0.01157	0.01136	0.01146	0.01177	0.0117	0.01161	0.01149	0.01197		1649.22	0.01178	0.01161	0.0118	0.01141	0.01164	0.0115	0.01208	0.01342				1649.22	9.84192e-06	1.12795e-05	1.11894e-05	1.02277e-05	8.2198e-06	8.42528e-06	5.63571e-06	1.71716e-06		1649.22	5.54239e-07	4.95934e-06	6.55705e-06	4.897e-06	6.05951e-07	2.59876e-06	-3.14674e-07	-3.57048e-06
1648.51	0.01172	0.01151	0.01161	0.01191	0.01184	0.01176	0.01163	0.01211		1648.51	0.01194	0.01174	0.01195	0.01155	0.01176	0.01163	0.01222	0.01356				1648.51	1.15094e-05	1.35343e-05	1.31161e-05	1.20641e-05	9.88911e-06	1.00132e-05	6.61017e-06	2.26671e-06		1648.51	1.67865e-06	6.0293e-06	8.31798e-06	6.2771e-06	5.42595e-07	3.25756e-06	-3.33031e-07	-3.70557e-06
1647.8	0.01187	0.01166	0.01178	0.01207	0.01198	0.01191	0.01178	0.01225		1647.8	0.0121	0.01188	0.01211	0.0117	0.01187	0.01177	0.01235	0.01369				1647.8	1.18709e-05	1.40095e-05	1.32768e-05	1.2231e-05	1.02895e-05	9.9629e-06	6.47428e-06	2.17593e-06		1647.8	2.46943e-06	6.43062e-06	8.87118e-06	6.80421e-06	8.52702e-07	3.52689e-06	-2.10422e-07	-3.63269e-06
1647.08	0.01203	0.01183	0.01195	0.01224	0.01213	0.01207	0.01193	0.0124		1647.08	0.01225	0.01203	0.01228	0.01185	0.01199	0.01191	0.01249	0.01382				1647.08	1.05663e-05	1.22706e-05	1.12812e-05	1.03828e-05	9.06903e-06	8.0024e-06	5.12324e-06	1.40887e-06		1647.08	2.6979e-06	5.9137e-06	7.84709e-06	6.336e-06	1.68078e-06	3.47263e-06	2.6217e-07	-3.26308e-06
1646.37	0.01222	0.01201	0.01213	0.01242	0.0123	0.01225	0.0121	0.01255		1646.37	0.0124	0.01219	0.01246	0.012	0.01213	0.01206	0.01263	0.01395				1646.37	7.65672e-06	8.39372e-06	7.26043e-06	6.65097e-06	6.2924e-06	4.34052e-06	2.74119e-06	1.3625e-07		1646.37	2.35306e-06	4.4981e-06	5.23741e-06	5.0125e-06	3.17909e-06	3.30382e-06	1.3202e-06	-2.52763e-06
1645.66	0.01243	0.01221	0.01233	0.01262	0.0125	0.01244	0.01227	0.01271		1645.66	0.01257	0.01238	0.01266	0.01217	0.01231	0.01221	0.01278	0.01408				1645.66	3.37775e-06	2.87274e-06	1.69489e-06	1.46163e-06	2.23312e-06	-4.76354e-07	-3.04658e-07	-1.36802e-06		1645.66	1.53751e-06	2.18806e-06	1.34552e-06	3.12259e-06	5.06914e-06	3.26419e-06	3.0415e-06	-1.45366e-06
1644.95	0.01267	0.01242	0.01255	0.01284	0.01271	0.01264	0.01245	0.01286		1644.95	0.01274	0.01259	0.01286	0.01235	0.0125	0.01237	0.01293	0.01423				1644.95	-2.13889e-06	-3.50528e-06	-4.67557e-06	-4.61655e-06	-2.87519e-06	-5.74077e-06	-3.56379e-06	-2.83272e-06		1644.95	4.2954e-07	-1.26437e-06	-3.36444e-06	9.69613e-07	6.33093e-06	3.46599e-06	5.11271e-06	-3.09199e-07
1644.23	0.01291	0.01265	0.01278	0.01306	0.01293	0.01284	0.01264	0.01302		1644.23	0.01292	0.01281	0.01307	0.01254	0.0127	0.01254	0.01309	0.01437				1644.23	-8.70779e-06	-9.80125e-06	-1.09583e-05	-1.09243e-05	-8.7476e-06	-1.06803e-05	-6.55516e-06	-4.02807e-06		1644.23	-7.4043e-07	-6.07928e-06	-8.30336e-06	-1.21891e-06	5.67362e-06	3.81164e-06	6.90126e-06	4.60457e-07
1643.52	0.01314	0.01287	0.013	0.01328	0.01314	0.01303	0.01282	0.01317		1643.52	0.0131	0.01302	0.01327	0.01272	0.01289	0.01271	0.01325	0.0145				1643.52	-1.56539e-05	-1.50841e-05	-1.62428e-05	-1.6663e-05	-1.47172e-05	-1.45485e-05	-8.82641e-06	-4.79497e-06		1643.52	-1.74793e-06	-1.18851e-05	-1.27738e-05	-3.29758e-06	2.55361e-06	4.02571e-06	7.78782e-06	5.16403e-07
1642.81	0.01335	0.01307	0.0132	0.01348	0.01333	0.01321	0.01298	0.01331		1642.81	0.01329	0.0132	0.01346	0.0129	0.01307	0.01287	0.01341	0.01463				1642.81	-2.16485e-05	-1.85858e-05	-1.97445e-05	-2.08987e-05	-1.96176e-05	-1.67502e-05	-1.00341e-05	-5.07383e-06		1642.81	-2.4224e-06	-1.74794e-05	-1.60867e-05	-5.16448e-06	-2.2181e-06	3.76198e-06	7.45692e-06	-1.63183e-07
1642.09	0.01352	0.01324	0.01337	0.01364	0.01349	0.01335	0.01312	0.01344		1642.09	0.01345	0.01335	0.01362	0.01307	0.01323	0.01304	0.01358	0.01475				1642.09	-2.51372e-05	-1.98476e-05	-2.10531e-05	-2.28458e-05	-2.21606e-05	-1.69503e-05	-1.00329e-05	-4.91106e-06		1642.09	-2.71307e-06	-2.12534e-05	-1.76988e-05	-6.79129e-06	-6.95041e-06	2.74499e-06	5.94803e-06	-1.37714e-06
1641.38	0.01365	0.01337	0.0135	0.01375	0.0136	0.01346	0.01324	0.01356		1641.38	0.0136	0.01347	0.01374	0.01321	0.01338	0.0132	0.01374	0.01487				1641.38	-2.5145e-05	-1.87023e-05	-2.00164e-05	-2.20728e-05	-2.15992e-05	-1.51381e-05	-8.89646e-06	-4.44848e-06		1641.38	-2.58757e-06	-2.20539e-05	-1.74172e-05	-8.16578e-06	-1.03115e-05	8.14841e-07	3.32585e-06	-3.10123e-06
1640.67	0.01373	0.01346	0.01358	0.01383	0.01367	0.01354	0.01334	0.01367		1640.67	0.01375	0.01355	0.01384	0.01334	0.01353	0.01336	0.01391	0.01499				1640.67	-2.16808e-05	-1.52154e-05	-1.66185e-05	-1.85877e-05	-1.80308e-05	-1.15773e-05	-6.82776e-06	-3.83272e-06		1640.67	-1.94238e-06	-1.96857e-05	-1.53644e-05	-9.17392e-06	-1.20091e-05	-1.99465e-06	-4.28539e-07	-5.516e-06
1639.95	0.0138	0.01353	0.01364	0.01388	0.01373	0.0136	0.01344	0.01378		1639.95	0.01389	0.01361	0.01392	0.01346	0.01366	0.01352	0.0141	0.01511				1639.95	-1.5397e-05	-9.73247e-06	-1.12079e-05	-1.28901e-05	-1.20919e-05	-6.67298e-06	-4.05362e-06	-3.09851e-06		1639.95	-7.03696e-07	-1.46425e-05	-1.16604e-05	-9.59588e-06	-1.2306e-05	-5.31006e-06	-5.02042e-06	-8.56737e-06
1639.24	0.01386	0.0136	0.01371	0.01394	0.01378	0.01367	0.01354	0.01389		1639.24	0.01404	0.01368	0.014	0.01359	0.01381	0.01369	0.01428	0.01522				1639.24	-7.13841e-06	-2.80072e-06	-4.34352e-06	-5.68825e-06	-4.57672e-06	-9.04067e-07	-7.8519e-07	-2.19204e-06		1639.24	1.17315e-06	-7.66564e-06	-6.43027e-06	-9.13467e-06	-1.13877e-05	-8.51306e-06	-9.75308e-06	-1.18967e-05
1638.53	0.01393	0.01369	0.01379	0.014	0.01385	0.01376	0.01366	0.01401		1638.53	0.0142	0.01375	0.01409	0.01372	0.01395	0.01387	0.01448	0.01534				1638.53	2.1924e-06	4.91231e-06	3.38158e-06	2.29737e-06	3.67144e-06	5.19021e-06	2.75728e-06	-1.0549e-06		1638.53	3.65431e-06	4.2016e-07	4.66507e-08	-7.52533e-06	-9.29861e-06	-1.09378e-05	-1.37667e-05	-1.50209e-05
1637.82	0.01402	0.0138	0.01389	0.01409	0.01394	0.01387	0.0138	0.01414		1637.82	0.01438	0.01383	0.01419	0.01386	0.01409	0.01404	0.01466	0.01544				1637.82	1.1673e-05	1.27139e-05	1.13497e-05	1.03746e-05	1.1806e-05	1.1126e-05	6.38573e-06	3.84134e-07		1637.82	6.57465e-06	8.76106e-06	7.39681e-06	-4.61116e-06	-6.13179e-06	-1.19557e-05	-1.62329e-05	-1.74019e-05
1637.1	0.01412	0.01394	0.01401	0.0142	0.01405	0.014	0.01394	0.01428		1637.1	0.01456	0.01391	0.0143	0.01399	0.01421	0.01421	0.01482	0.01552				1637.1	2.05786e-05	2.01095e-05	1.90969e-05	1.8078e-05	1.92142e-05	1.66957e-05	1.0102e-05	2.31045e-06		1637.1	9.81445e-06	1.6685e-05	1.53521e-05	-2.51843e-07	-1.99482e-06	-1.09654e-05	-1.64087e-05	-1.8446e-05
1636.39	0.01423	0.01409	0.01415	0.01431	0.01416	0.01414	0.01408	0.01441		1636.39	0.01475	0.014	0.01443	0.01411	0.0143	0.01434	0.01495	0.01558				1636.39	2.86955e-05	2.70071e-05	2.6555e-05	2.54138e-05	2.58273e-05	2.20921e-05	1.41987e-05	5.09627e-06		1636.39	1.35292e-05	2.40041e-05	2.38581e-05	5.80704e-06	3.27527e-06	-7.38575e-06	-1.3589e-05	-1.74936e-05
1635.68	0.01436	0.01425	0.01431	0.01445	0.01429	0.01429	0.01423	0.01453		1635.68	0.01495	0.01411	0.01456	0.01423	0.01439	0.01446	0.01504	0.01562				1635.68	3.64154e-05	3.36986e-05	3.40502e-05	3.28235e-05	3.21656e-05	2.7794e-05	1.91493e-05	9.22556e-06		1635.68	1.80961e-05	3.10869e-05	3.29665e-05	1.39184e-05	1.02619e-05	-7.27171e-07	-7.12154e-06	-1.38783e-05
1634.96	0.01454	0.01445	0.01449	0.01461	0.01446	0.01446	0.0144	0.01466		1634.96	0.01515	0.01426	0.01472	0.01435	0.01451	0.01456	0.01513	0.01564				1634.96	4.43693e-05	4.05695e-05	4.19906e-05	4.08086e-05	3.8943e-05	3.42462e-05	2.53263e-05	1.50542e-05		1634.96	2.37666e-05	3.84859e-05	4.25487e-05	2.42997e-05	1.96171e-05	9.19667e-06	3.33979e-06	-7.14613e-06
1634.25	0.01477	0.01467	0.01471	0.01481	0.01467	0.01466	0.01458	0.01479		1634.25	0.01538	0.01446	0.01492	0.01448	0.01466	0.01466	0.01523	0.01564				1634.25	5.28074e-05	4.77215e-05	5.04531e-05	4.94637e-05	4.64779e-05	4.15336e-05	3.27341e-05	2.25621e-05		1634.25	3.03159e-05	4.634e-05	5.2053e-05	3.67012e-05	3.1356e-05	2.20011e-05	1.74443e-05	2.62881e-06
1633.54	0.01503	0.01494	0.01496	0.01505	0.01492	0.0149	0.01479	0.01495		1633.54	0.01563	0.0147	0.01516	0.01466	0.01484	0.0148	0.01534	0.01565				1633.54	6.12104e-05	5.47525e-05	5.89165e-05	5.82046e-05	5.43474e-05	4.92149e-05	4.08694e-05	3.12223e-05		1633.54	3.68917e-05	5.40282e-05	6.04743e-05	5.01787e-05	4.44087e-05	3.65655e-05	3.39104e-05	1.46649e-05
1632.82	0.01535	0.01526	0.01527	0.01534	0.01521	0.01518	0.01504	0.01514		1632.82	0.01592	0.01497	0.01547	0.01489	0.01504	0.01497	0.01548	0.01566				1632.82	6.82422e-05	6.06553e-05	6.61824e-05	6.57195e-05	6.1349e-05	5.62207e-05	4.86251e-05	3.99174e-05		1632.82	4.20378e-05	6.02052e-05	6.63909e-05	6.30095e-05	5.67316e-05	5.09737e-05	5.05209e-05	2.7466e-05
1632.11	0.01572	0.01563	0.01564	0.01568	0.01555	0.01551	0.01534	0.01537		1632.11	0.01624	0.01529	0.01583	0.01517	0.01529	0.01519	0.01567	0.0157				1632.11	7.19341e-05	6.38051e-05	7.04311e-05	7.00932e-05	6.56541e-05	6.08391e-05	5.42839e-05	4.69482e-05		1632.11	4.39192e-05	6.30806e-05	6.80587e-05	7.2774e-05	6.57787e-05	6.26477e-05	6.43759e-05	3.89876e-05
1631.4	0.01616	0.01607	0.01609	0.0161	0.01595	0.0159	0.01569	0.01564		1631.4	0.01661	0.01567	0.01627	0.01553	0.0156	0.01547	0.01592	0.01577				1631.4	7.01534e-05	6.2248e-05	6.95386e-05	6.91919e-05	6.52151e-05	6.10487e-05	5.58409e-05	5.03438e-05		1631.4	4.08311e-05	6.08941e-05	6.38007e-05	7.67756e-05	6.91001e-05	6.8847e-05	7.24735e-05	4.70053e-05
1630.69	0.01667	0.01656	0.0166	0.01658	0.01641	0.01635	0.01609	0.01596		1630.69	0.01702	0.01611	0.01677	0.01596	0.01598	0.01582	0.01624	0.0159				1630.69	6.12782e-05	5.43305e-05	6.16934e-05	6.12867e-05	5.8368e-05	5.51395e-05	5.1595e-05	4.8389e-05		1630.69	3.17999e-05	5.2465e-05	5.2596e-05	7.27741e-05	6.49253e-05	6.73789e-05	7.24072e-05	4.95898e-05
1629.97	0.01725	0.01712	0.01718	0.01714	0.01694	0.01686	0.01655	0.01633		1629.97	0.01747	0.01661	0.01734	0.01647	0.01643	0.01624	0.01664	0.01608				1629.97	4.47771e-05	3.93479e-05	4.60566e-05	4.56538e-05	4.43887e-05	4.22891e-05	4.07043e-05	4.01119e-05		1629.97	1.69499e-05	3.75946e-05	3.45454e-05	5.9715e-05	5.26056e-05	5.71959e-05	6.29173e-05	4.55522e-05
1629.26	0.01788	0.01774	0.01782	0.01775	0.01753	0.01743	0.01706	0.01674		1629.26	0.01794	0.01717	0.01795	0.01704	0.01694	0.01672	0.0171	0.01631				1629.26	2.14197e-05	1.78728e-05	2.31541e-05	2.28952e-05	2.37592e-05	2.28555e-05	2.34654e-05	2.55608e-05		1629.26	-2.50836e-06	1.71571e-05	1.09504e-05	3.81057e-05	3.27951e-05	3.86798e-05	4.4182e-05	3.47054e-05
1628.55	0.01857	0.01838	0.0185	0.01841	0.01817	0.01804	0.01761	0.0172		1628.55	0.01844	0.01777	0.0186	0.01767	0.0175	0.01725	0.01763	0.01659				1628.55	-6.9264e-06	-8.39302e-06	-5.1852e-06	-5.15017e-06	-1.94591e-06	-1.7087e-06	1.21286e-06	5.79496e-06		1628.55	-2.46231e-05	-7.11179e-06	-1.60611e-05	9.8573e-06	7.33256e-06	1.35137e-05	1.77877e-05	1.7839e-05
1627.83	0.01927	0.01905	0.01921	0.01909	0.01883	0.01867	0.01818	0.01768		1627.83	0.01893	0.01838	0.01924	0.01833	0.0181	0.01782	0.01819	0.01689				1627.83	-3.76333e-05	-3.6998e-05	-3.62223e-05	-3.57584e-05	-3.03407e-05	-2.91271e-05	-2.39594e-05	-1.72881e-05		1627.83	-4.70994e-05	-3.29064e-05	-4.39464e-05	-2.21505e-05	-2.10708e-05	-1.56502e-05	-1.3496e-05	-3.38282e-06
1627.12	0.01995	0.01968	0.01988	0.01975	0.01947	0.01927	0.01873	0.01816		1627.12	0.01939	0.01897	0.01984	0.019	0.01871	0.0184	0.01878	0.01722				1627.12	-6.76638e-05	-6.50795e-05	-6.67894e-05	-6.57738e-05	-5.85571e-05	-5.65689e-05	-4.9429e-05	-4.11603e-05		1627.12	-6.75738e-05	-5.77007e-05	-6.99154e-05	-5.44694e-05	-4.93808e-05	-4.54887e-05	-4.60376e-05	-2.65093e-05
1626.41	0.02056	0.02024	0.02048	0.02033	0.02005	0.01982	0.01924	0.0186		1626.41	0.01976	0.01949	0.02035	0.01962	0.01927	0.01894	0.01933	0.01752				1626.41	-9.42377e-05	-8.98315e-05	-9.38154e-05	-9.21991e-05	-8.38648e-05	-8.11525e-05	-7.24526e-05	-6.31151e-05		1626.41	-8.39684e-05	-7.93663e-05	-9.14133e-05	-8.36147e-05	-7.5018e-05	-7.25527e-05	-7.60599e-05	-4.87713e-05
1625.69	0.02105	0.02069	0.02097	0.0208	0.02053	0.02027	0.01966	0.01897		1625.69	0.02002	0.01991	0.02076	0.02013	0.01973	0.01939	0.01978	0.01777				1625.69	-0.000115457	-0.000109157	-0.000114974	-0.000112825	-0.000104278	-0.000100645	-9.08107e-05	-8.09256e-05		1625.69	-9.50342e-05	-9.65954e-05	-0.000106914	-0.000106818	-9.61696e-05	-9.40742e-05	-0.000100479	-6.77544e-05
1624.98	0.02138	0.02101	0.02132	0.02112	0.02086	0.0206	0.01997	0.01924		1624.98	0.02015	0.0202	0.02103	0.02051	0.02005	0.01973	0.02011	0.01793				1624.98	-0.000130136	-0.000121901	-0.000128989	-0.000126373	-0.000118471	-0.0001137	-0.000103116	-9.31208e-05		1624.98	-0.000100515	-0.000108532	-0.000116017	-0.000122378	-0.000111292	-0.000108321	-0.000117117	-8.15929e-05
1624.27	0.02156	0.02119	0.02151	0.02129	0.02105	0.02079	0.02016	0.01939		1624.27	0.02016	0.02035	0.02117	0.02073	0.02022	0.01992	0.02029	0.01799				1624.27	-0.000137441	-0.000127585	-0.000135351	-0.000132213	-0.000125497	-0.000119646	-0.000108677	-9.88705e-05		1624.27	-0.000100748	-0.000114404	-0.000118953	-0.000129463	-0.000118932	-0.000114449	-0.000124603	-8.8947e-05
1623.56	0.02158	0.02122	0.02156	0.02132	0.0211	0.02085	0.02022	0.01942		1623.56	0.02007	0.02038	0.02118	0.0208	0.02026	0.01997	0.0203	0.01794				1623.56	-0.000137153	-0.000126285	-0.000134117	-0.000130375	-0.000125059	-0.000118424	-0.000107438	-9.7976e-05		1623.56	-9.63367e-05	-0.000113931	-0.000116379	-0.000128018	-0.000118453	-0.000112463	-0.000122619	-8.92737e-05
1622.84	0.02148	0.02113	0.02147	0.02122	0.02104	0.02079	0.02016	0.01935		1622.84	0.01989	0.02031	0.02108	0.02073	0.02018	0.0199	0.02019	0.01779				1622.84	-0.000130015	-0.000118772	-0.000126108	-0.0001218	-0.000117867	-0.000110753	-0.000100106	-9.10192e-05		1622.84	-8.81742e-05	-0.000107766	-0.000109386	-0.000118953	-0.000110587	-0.000103354	-0.000112194	-8.30945e-05
1622.13	0.02126	0.02093	0.02126	0.02101	0.02087	0.02062	0.02001	0.01919		1622.13	0.01965	0.02016	0.02089	0.02055	0.02002	0.01973	0.01997	0.01756				1622.13	-0.000117607	-0.000106521	-0.000112955	-0.000108287	-0.000105546	-9.81814e-05	-8.8185e-05	-7.94126e-05		1622.13	-7.75125e-05	-9.73471e-05	-9.94084e-05	-0.000104178	-9.7172e-05	-8.90739e-05	-9.55871e-05	-7.18959e-05
1621.42	0.02096	0.02064	0.02096	0.02071	0.02061	0.02037	0.01979	0.01896		1621.42	0.01935	0.01993	0.02062	0.02029	0.01978	0.01949	0.01966	0.01726				1621.42	-0.000101969	-9.1473e-05	-9.67897e-05	-9.20986e-05	-9.02719e-05	-8.28806e-05	-7.37625e-05	-6.52386e-05		1621.42	-6.58303e-05	-8.4473e-05	-8.80091e-05	-8.62987e-05	-8.06375e-05	-7.22342e-05	-7.58383e-05	-5.77869e-05
1620.7	0.02056	0.02028	0.02058	0.02033	0.02028	0.02004	0.0195	0.01867		1620.7	0.019	0.01962	0.02028	0.01996	0.01947	0.0192	0.0193	0.01691				1620.7	-8.52055e-05	-7.56692e-05	-7.98298e-05	-7.55494e-05	-7.43496e-05	-6.7191e-05	-5.91107e-05	-5.08732e-05		1620.7	-5.45465e-05	-7.09372e-05	-7.65969e-05	-6.81096e-05	-6.35977e-05	-5.56051e-05	-5.61744e-05	-4.31028e-05
1619.99	0.02009	0.01985	0.02013	0.01989	0.01987	0.01966	0.01917	0.01835		1619.99	0.0186	0.01924	0.01986	0.01958	0.01911	0.01886	0.0189	0.01654				1619.99	-6.91022e-05	-6.08445e-05	-6.3981e-05	-6.05774e-05	-5.97751e-05	-5.31212e-05	-4.62184e-05	-3.84967e-05		1619.99	-4.47164e-05	-5.82341e-05	-6.61745e-05	-5.20441e-05	-4.8425e-05	-4.15631e-05	-3.94674e-05	-3.00455e-05
1619.28	0.01954	0.01935	0.01962	0.01939	0.01941	0.01923	0.0188	0.018		1619.28	0.01814	0.01881	0.01937	0.01916	0.0187	0.01849	0.01848	0.01614				1619.28	-5.48803e-05	-4.81636e-05	-5.05433e-05	-4.84139e-05	-4.79276e-05	-4.20505e-05	-3.64579e-05	-2.96721e-05		1619.28	-3.68602e-05	-4.73588e-05	-5.72501e-05	-3.97511e-05	-3.68488e-05	-3.16815e-05	-2.78134e-05	-2.03419e-05
1618.56	0.01893	0.01881	0.01905	0.01884	0.0189	0.01876	0.01839	0.01762		1618.56	0.01763	0.01831	0.01882	0.0187	0.01825	0.0181	0.01804	0.01572				1618.56	-4.30543e-05	-3.80851e-05	-4.00324e-05	-3.94125e-05	-3.93717e-05	-3.4567e-05	-3.03786e-05	-2.50321e-05		1618.56	-3.08621e-05	-3.86476e-05	-4.97836e-05	-3.18221e-05	-2.95983e-05	-2.6468e-05	-2.21021e-05	-1.48754e-05
1617.85	0.01826	0.01822	0.01844	0.01823	0.01833	0.01826	0.01795	0.01723		1617.85	0.01709	0.01776	0.01822	0.0182	0.01774	0.01769	0.01758	0.0153				1617.85	-3.33927e-05	-3.0363e-05	-3.2169e-05	-3.30897e-05	-3.37805e-05	-3.03972e-05	-2.76463e-05	-2.4157e-05		1617.85	-2.60242e-05	-3.17353e-05	-4.31929e-05	-2.77188e-05	-2.61961e-05	-2.52763e-05	-2.17274e-05	-1.34569e-05
1617.14	0.01754	0.01759	0.01777	0.01758	0.01772	0.01771	0.01748	0.01679		1617.14	0.0165	0.01715	0.01756	0.01765	0.01719	0.01724	0.01708	0.01486				1617.14	-2.51785e-05	-2.43092e-05	-2.61592e-05	-2.84681e-05	-3.01884e-05	-2.85954e-05	-2.72578e-05	-2.5798e-05		1617.14	-2.1458e-05	-2.58489e-05	-3.66508e-05	-2.608e-05	-2.5222e-05	-2.65662e-05	-2.48323e-05	-1.49693e-05
1616.42	0.01679	0.01693	0.01708	0.0169	0.01708	0.01712	0.01697	0.01633		1616.42	0.01589	0.01654	0.01684	0.01708	0.01664	0.01675	0.01654	0.0144				1616.42	-1.76701e-05	-1.91682e-05	-2.10994e-05	-2.45246e-05	-2.74864e-05	-2.79205e-05	-2.79057e-05	-2.83346e-05		1616.42	-1.65718e-05	-2.03005e-05	-2.95232e-05	-2.52821e-05	-2.50019e-05	-2.84472e-05	-2.9038e-05	-1.78405e-05
1615.71	0.01606	0.01626	0.01638	0.01621	0.01643	0.01653	0.01644	0.01584		1615.71	0.01528	0.01593	0.01611	0.01648	0.0161	0.01623	0.01599	0.01394				1615.71	-1.04119e-05	-1.4345e-05	-1.62386e-05	-2.04548e-05	-2.4769e-05	-2.71631e-05	-2.82701e-05	-3.0191e-05		1615.71	-1.12415e-05	-1.47623e-05	-2.15905e-05	-2.39162e-05	-2.42183e-05	-2.92226e-05	-3.21677e-05	-2.05249e-05
1615	0.01534	0.01559	0.01569	0.01553	0.01579	0.01592	0.0159	0.01534		1615	0.01468	0.01534	0.01539	0.01588	0.01555	0.01569	0.01542	0.01346				1615	-3.29619e-06	-9.46395e-06	-1.10926e-05	-1.57505e-05	-2.14192e-05	-2.53594e-05	-2.72452e-05	-3.01225e-05		1615	-5.64316e-06	-9.22069e-06	-1.29923e-05	-2.10512e-05	-2.2128e-05	-2.77407e-05	-3.26689e-05	-2.17764e-05
1614.29	0.01462	0.01492	0.01498	0.01482	0.01512	0.01529	0.01533	0.0148		1614.29	0.01408	0.01473	0.01466	0.01526	0.01497	0.01513	0.0148	0.01294				1614.29	3.58126e-06	-4.2972e-06	-5.42085e-06	-1.01609e-05	-1.7035e-05	-2.1872e-05	-2.41054e-05	-2.73655e-05		1614.29	1.07862e-08	-3.74185e-06	-4.0203e-06	-1.62697e-05	-1.84205e-05	-2.34885e-05	-2.97434e-05	-2.07181e-05
1613.57	0.01388	0.01424	0.01426	0.01409	0.01441	0.01462	0.01472	0.01422		1613.57	0.01348	0.01409	0.01391	0.01461	0.01433	0.01453	0.01414	0.01239				1613.57	1.01262e-05	1.30693e-06	8.53296e-07	-3.62005e-06	-1.13515e-05	-1.63797e-05	-1.85753e-05	-2.16869e-05		1613.57	5.61601e-06	1.74143e-06	5.05544e-06	-9.5859e-06	-1.29648e-05	-1.65151e-05	-2.32898e-05	-1.6883e-05
1612.86	0.01314	0.01354	0.01352	0.01334	0.01367	0.01392	0.01408	0.01361		1612.86	0.01286	0.01344	0.01315	0.01393	0.01367	0.0139	0.01344	0.01182				1612.86	1.63305e-05	7.37702e-06	7.63417e-06	3.74583e-06	-4.28106e-06	-8.90026e-06	-1.08361e-05	-1.33817e-05		1612.86	1.11386e-05	7.41822e-06	1.39798e-05	-1.37717e-06	-5.74582e-06	-7.33609e-06	-1.37901e-05	-1.03312e-05
1612.15	0.01241	0.01285	0.01279	0.01259	0.01292	0.0132	0.01343	0.01298		1612.15	0.01225	0.01279	0.01241	0.01325	0.01299	0.01326	0.01273	0.01123				1612.15	2.22457e-05	1.38089e-05	1.4698e-05	1.16538e-05	4.03099e-06	2.21926e-07	-1.42032e-06	-3.15285e-06		1612.15	1.65771e-05	1.3435e-05	2.24586e-05	7.74426e-06	3.01481e-06	3.20539e-06	-2.15396e-06	-1.66637e-06
1611.43	0.0117	0.01217	0.01208	0.01185	0.01218	0.01249	0.01277	0.01234		1611.43	0.01165	0.01216	0.01168	0.01258	0.01232	0.01263	0.01201	0.01063				1611.43	2.79152e-05	2.04375e-05	2.18225e-05	1.97603e-05	1.32176e-05	1.03974e-05	8.95015e-06	8.07117e-06		1611.43	2.19554e-05	1.97693e-05	3.01815e-05	1.71081e-05	1.27721e-05	1.41077e-05	1.04411e-05	8.16596e-06
1610.72	0.01101	0.01151	0.01138	0.01113	0.01145	0.01178	0.01212	0.01171		1610.72	0.01107	0.01154	0.01099	0.01193	0.01167	0.01201	0.0113	0.01005				1610.72	3.32775e-05	2.70112e-05	2.87681e-05	2.7675e-05	2.27112e-05	2.08475e-05	1.94418e-05	1.92534e-05		1610.72	2.72166e-05	2.61787e-05	3.68466e-05	2.60301e-05	2.27202e-05	2.43418e-05	2.271e-05	1.81213e-05
1610.01	0.01037	0.01088	0.01071	0.01045	0.01075	0.0111	0.01149	0.01111		1610.01	0.01052	0.01096	0.01033	0.01131	0.01104	0.01142	0.01063	0.0095				1610.01	3.81312e-05	3.31284e-05	3.51821e-05	3.4945e-05	3.1792e-05	3.06771e-05	2.91629e-05	2.93565e-05		1610.01	3.21076e-05	3.22272e-05	4.21555e-05	3.38092e-05	3.19505e-05	3.29858e-05	3.34696e-05	2.71803e-05
1609.29	0.00976	0.01028	0.01008	0.0098	0.01008	0.01045	0.0109	0.01054		1609.29	0.01001	0.01041	0.00972	0.01072	0.01046	0.01087	0.01	0.00898				1609.29	4.21816e-05	3.83074e-05	4.06126e-05	4.1092e-05	3.97008e-05	3.90379e-05	3.72892e-05	3.75102e-05		1609.29	3.62186e-05	3.7384e-05	4.58546e-05	3.98354e-05	3.95873e-05	3.93911e-05	4.18427e-05	3.44483e-05
1608.58	0.0092	0.00972	0.0095	0.0092	0.00945	0.00985	0.01035	0.01002		1608.58	0.00954	0.00991	0.00916	0.01018	0.00992	0.01036	0.00942	0.00849				1608.58	4.50833e-05	4.21314e-05	4.46226e-05	4.56591e-05	4.57616e-05	4.53084e-05	4.32182e-05	4.31606e-05		1608.58	3.91561e-05	4.11375e-05	4.78438e-05	4.37419e-05	4.48634e-05	4.32945e-05	4.73562e-05	3.93439e-05
1607.87	0.00869	0.00921	0.00897	0.00864	0.00888	0.0093	0.00985	0.00955		1607.87	0.00911	0.00944	0.00865	0.00968	0.00943	0.0099	0.00888	0.00805				1607.87	4.64594e-05	4.43197e-05	4.68869e-05	4.82589e-05	4.94552e-05	4.91515e-05	4.66433e-05	4.61026e-05		1607.87	4.06498e-05	4.30572e-05	4.81873e-05	4.54457e-05	4.72156e-05	4.47764e-05	4.99117e-05	4.17239e-05
1607.16	0.00823	0.00874	0.00848	0.00814	0.00837	0.0088	0.0094	0.00912		1607.16	0.00873	0.00902	0.00819	0.00924	0.00899	0.00949	0.0084	0.00765				1607.16	4.59972e-05	4.46903e-05	4.72214e-05	4.86671e-05	5.04809e-05	5.04335e-05	4.75116e-05	4.64058e-05		1607.16	4.05054e-05	4.28784e-05	4.69408e-05	4.50469e-05	4.64985e-05	4.40732e-05	4.96797e-05	4.17721e-05
1606.44	0.00782	0.00833	0.00804	0.00768	0.0079	0.00835	0.009	0.00874		1606.44	0.00838	0.00865	0.00778	0.00884	0.00859	0.00912	0.00797	0.00729				1606.44	4.37479e-05	4.32389e-05	4.56714e-05	4.70099e-05	4.89556e-05	4.9244e-05	4.60242e-05	4.44031e-05		1606.44	3.86506e-05	4.07519e-05	4.41627e-05	4.28147e-05	4.32821e-05	4.15156e-05	4.71008e-05	3.9889e-05
1605.73	0.00745	0.00795	0.00765	0.00728	0.00748	0.00795	0.00864	0.0084		1605.73	0.00808	0.00832	0.00741	0.00848	0.00824	0.00879	0.00758	0.00698				1605.73	4.04017e-05	4.03942e-05	4.26986e-05	4.39247e-05	4.56305e-05	4.61315e-05	4.27842e-05	4.08179e-05		1605.73	3.54128e-05	3.74497e-05	4.03066e-05	3.93639e-05	3.88628e-05	3.77427e-05	4.30446e-05	3.67571e-05
1605.02	0.00711	0.00763	0.0073	0.00691	0.00711	0.0076	0.00833	0.0081		1605.02	0.00781	0.00803	0.00709	0.00817	0.00793	0.0085	0.00723	0.0067				1605.02	3.69219e-05	3.69696e-05	3.91437e-05	4.03424e-05	4.15973e-05	4.20541e-05	3.87279e-05	3.66477e-05		1605.02	3.15761e-05	3.39603e-05	3.62381e-05	3.55932e-05	3.45842e-05	3.36764e-05	3.86232e-05	3.31935e-05
1604.3	0.00682	0.00733	0.00699	0.00659	0.00677	0.00728	0.00804	0.00784		1604.3	0.00756	0.00777	0.0068	0.00788	0.00764	0.00824	0.00692	0.00645				1604.3	3.38009e-05	3.362e-05	3.56831e-05	3.68799e-05	3.76125e-05	3.78411e-05	3.4661e-05	3.26833e-05		1604.3	2.78802e-05	3.07974e-05	3.26213e-05	3.21742e-05	3.10651e-05	3.00338e-05	3.46308e-05	2.97686e-05
1603.59	0.00655	0.00706	0.00671	0.00629	0.00647	0.007	0.00779	0.0076		1603.59	0.00734	0.00752	0.00652	0.00762	0.00738	0.008	0.00664	0.00622				1603.59	3.10139e-05	3.05707e-05	3.25084e-05	3.36686e-05	3.39571e-05	3.38965e-05	3.09936e-05	2.92762e-05		1603.59	2.46631e-05	2.79869e-05	2.96417e-05	2.9299e-05	2.82874e-05	2.70743e-05	3.13476e-05	2.6744e-05
1602.88	0.0063	0.00682	0.00646	0.00603	0.00619	0.00675	0.00757	0.00739		1602.88	0.00714	0.00731	0.00628	0.00738	0.00714	0.00778	0.00638	0.00601				1602.88	2.85195e-05	2.79033e-05	2.96705e-05	3.0782e-05	3.08021e-05	3.04178e-05	2.79097e-05	2.65266e-05		1602.88	2.20522e-05	2.55417e-05	2.72822e-05	2.6968e-05	2.61555e-05	2.48132e-05	2.87908e-05	2.42646e-05
1602.16	0.00609	0.0066	0.00623	0.0058	0.00595	0.00653	0.00737	0.00721		1602.16	0.00697	0.00711	0.00606	0.00717	0.00693	0.00759	0.00616	0.00583				1602.16	2.6403e-05	2.57142e-05	2.72767e-05	2.8366e-05	2.83157e-05	2.7563e-05	2.5492e-05	2.44343e-05		1602.16	2.01095e-05	2.35686e-05	2.55069e-05	2.51926e-05	2.46498e-05	2.32081e-05	2.69043e-05	2.24142e-05
1601.45	0.00591	0.00641	0.00604	0.0056	0.00574	0.00633	0.0072	0.00705		1601.45	0.00682	0.00695	0.00588	0.00699	0.00675	0.00742	0.00596	0.00567				1601.45	2.46685e-05	2.40076e-05	2.53452e-05	2.6419e-05	2.64839e-05	2.53654e-05	2.36715e-05	2.28707e-05		1601.45	1.87764e-05	2.20431e-05	2.41831e-05	2.3919e-05	2.36459e-05	2.21223e-05	2.55241e-05	2.11213e-05
1600.74	0.00575	0.00625	0.00587	0.00542	0.00555	0.00616	0.00706	0.00691		1600.74	0.00669	0.00681	0.00572	0.00683	0.00659	0.00728	0.00579	0.00554				1600.74	2.31988e-05	2.26825e-05	2.37582e-05	2.47837e-05	2.50975e-05	2.36915e-05	2.22586e-05	2.16199e-05		1600.74	1.79019e-05	2.0791e-05	2.31036e-05	2.29815e-05	2.2891e-05	2.13298e-05	2.43961e-05	2.01945e-05
1600.03	0.00562	0.00611	0.00573	0.00527	0.00539	0.00602	0.00694	0.0068		1600.03	0.00657	0.0067	0.00558	0.0067	0.00646	0.00717	0.00565	0.00543				1600.03	2.18508e-05	2.15924e-05	2.23581e-05	2.33063e-05	2.38942e-05	2.23239e-05	2.10433e-05	2.04822e-05		1600.03	1.73225e-05	1.96573e-05	2.21083e-05	2.21453e-05	2.21157e-05	2.05938e-05	2.32927e-05	1.94399e-05
1599.31	0.00551	0.00599	0.00561	0.00514	0.00526	0.00591	0.00684	0.00671		1599.31	0.00648	0.0066	0.00547	0.0066	0.00635	0.00708	0.00553	0.00534				1599.31	2.05032e-05	2.056e-05	2.10194e-05	2.18847e-05	2.26651e-05	2.1064e-05	1.98467e-05	1.93143e-05		1599.31	1.68777e-05	1.85643e-05	2.11069e-05	2.1169e-05	2.11252e-05	1.97218e-05	2.20807e-05	1.87011e-05
1598.6	0.00542	0.0059	0.00551	0.00504	0.00515	0.00581	0.00676	0.00664		1598.6	0.0064	0.00653	0.00539	0.00652	0.00627	0.007	0.00544	0.00528				1598.6	1.9105e-05	1.94275e-05	1.96825e-05	2.04494e-05	2.13148e-05	1.98094e-05	1.8564e-05	1.80448e-05		1598.6	1.64225e-05	1.74639e-05	2.00444e-05	1.99037e-05	1.98666e-05	1.86186e-05	2.07224e-05	1.78503e-05
1597.89	0.00536	0.00583	0.00544	0.00496	0.00506	0.00574	0.0067	0.00659		1597.89	0.00633	0.00647	0.00531	0.00645	0.00621	0.00694	0.00536	0.00522				1597.89	1.76851e-05	1.81163e-05	1.83252e-05	1.89587e-05	1.98388e-05	1.8533e-05	1.71832e-05	1.66727e-05		1597.89	1.5842e-05	1.6302e-05	1.88654e-05	1.83401e-05	1.83907e-05	1.72856e-05	1.92205e-05	1.67858e-05
1597.17	0.0053	0.00577	0.00538	0.0049	0.00499	0.00567	0.00666	0.00656		1597.17	0.00628	0.00642	0.00526	0.0064	0.00616	0.0069	0.0053	0.00518				1597.17	1.62997e-05	1.66353e-05	1.69203e-05	1.7411e-05	1.82587e-05	1.72076e-05	1.57523e-05	1.52374e-05		1597.17	1.50709e-05	1.50553e-05	1.75168e-05	1.6568e-05	1.67515e-05	1.57683e-05	1.75814e-05	1.5464e-05
1596.46	0.00526	0.00573	0.00533	0.00485	0.00494	0.00563	0.00663	0.00653		1596.46	0.00625	0.00639	0.00522	0.00637	0.00612	0.00688	0.00526	0.00515				1596.46	1.50054e-05	1.50855e-05	1.54757e-05	1.58791e-05	1.66339e-05	1.58288e-05	1.4356e-05	1.3813e-05		1596.46	1.4142e-05	1.38033e-05	1.60235e-05	1.47555e-05	1.50288e-05	1.4168e-05	1.58726e-05	1.39803e-05
1595.75	0.00524	0.0057	0.0053	0.00482	0.0049	0.0056	0.00662	0.00652		1595.75	0.00623	0.00637	0.0052	0.00635	0.0061	0.00687	0.00524	0.00514				1595.75	1.38546e-05	1.36468e-05	1.40886e-05	1.44901e-05	1.50836e-05	1.44724e-05	1.30914e-05	1.25059e-05		1595.75	1.31772e-05	1.27124e-05	1.45341e-05	1.31263e-05	1.34001e-05	1.26639e-05	1.42565e-05	1.25686e-05
1595.03	0.00523	0.00569	0.00529	0.0048	0.00489	0.0056	0.00662	0.00653		1595.03	0.00623	0.00637	0.00519	0.00634	0.00609	0.00687	0.00523	0.00515				1595.03	1.28536e-05	1.24661e-05	1.288e-05	1.33177e-05	1.37031e-05	1.32388e-05	1.20057e-05	1.13893e-05		1595.03	1.2269e-05	1.18953e-05	1.3217e-05	1.18462e-05	1.20531e-05	1.14135e-05	1.28791e-05	1.14153e-05
